# Supplementary material for: Bis(2,4,6-tri­amino-1,3,5-triazin-1-ium) 2-[bis­(carboxyl­atometh­yl)aza­nium­yl]acetate trihydrate
Source: Acta Crystallogr Sect E Struct Rep Online. 2013 Oct 19;69(Pt 11):o1674–5. doi: 10.1107/S1600536813028250 (PMC3884332; doi:10.1107/S1600536813028250)
Supplement: Supplementary file 1 [file e-69-o1674-sup1.cif]

##############################################################################
#                                                                            #
# This CIF contains the data in a paper accepted for publication in          #
# Acta Crystallographica Section E. It conforms to the requirements of       #
# Notes for Authors for Acta Crystallographica Section E, and has been       #
# peer reviewed under the auspices of the IUCr Commission on Journals.       #
#                                                                            #
# Full details of the Crystallographic Information File format               #
# are given in the paper "The Crystallographic Information File (CIF):       #
# a New Standard Archive File for Crystallography" by S. R. Hall, F. H.      #
# Allen and I. D. Brown [Acta Cryst. (1991), A47, 655-685].                  #
#                                                                            #
# The current version of the core CIF dictionary is obtainable from          #
# ftp://ftp.iucr.org/pub/cif_core.dic.                                       #
#                                                                            #
# Software is freely available for graphical display of the structure(s)     #
# in this CIF. For information consult the CIF software page                 #
# http://www.iucr.org/resources/cif/software.                                #
#                                                                            #
# This file may be used for bona fide research purposes within the           #
# scientific community so long as proper attribution is given to the journal # 
# article from which it was obtained.                                        #
#                                                                            #
##############################################################################
data_I
_audit_creation_method     SHELXL-97
_database_code_depnum_ccdc_archive     'CCDC 966425'
_chemical_name_systematic
;
Bis(2,4,6-triamino-1,3,5-triazin-1-ium)
2-[bis(carboxylatomethyl)azaniumyl]acetate trihydrate
;
_chemical_name_common     ?
_chemical_formula_moiety     '2(C3 H7 N6 +), C6 H7 N O6 2-, 3(H2 O)'
_chemical_formula_sum     'C12 H27 N13 O9'
_chemical_formula_iupac     '2C3 H7 N6 +, C6 H7 N O6 2-, 3H2 O'
_chemical_formula_weight     497.43
_chemical_melting_point     ?
_symmetry_cell_setting     triclinic
_symmetry_space_group_name_H-M     'P -1'
_symmetry_space_group_name_Hall     '-P 1'
loop_
    _symmetry_equiv_pos_as_xyz
    'x, y, z'
    '-x, -y, -z'
_cell_length_a     6.7117(11)
_cell_length_b     12.1495(19)
_cell_length_c     13.102(3)
_cell_angle_alpha     82.714(15)
_cell_angle_beta     89.252(16)
_cell_angle_gamma     83.238(13)
_cell_volume     1052.4(3)
_cell_formula_units_Z     2
_cell_measurement_reflns_used     4000
_cell_measurement_theta_min     1.7
_cell_measurement_theta_max     29.45
_cell_measurement_temperature     150(2)
_exptl_crystal_description     'needle'
_exptl_crystal_colour     'colourless'
_exptl_crystal_size_max     0.36
_exptl_crystal_size_mid     0.16
_exptl_crystal_size_min     0.04
_exptl_crystal_density_diffrn     1.570
_exptl_crystal_density_meas     ?
_exptl_crystal_density_method     'not measured'
_exptl_crystal_F_000     524
_exptl_absorpt_coefficient_mu     0.133
_exptl_absorpt_correction_type     analytical
_exptl_absorpt_process_details
;
(<i>X-RED</i> and <i>X-SHAPE</i>; Stoe & Cie, 2002)
;
_exptl_absorpt_correction_T_min     0.9566
_exptl_absorpt_correction_T_max     0.9937
_exptl_special_details
;
a face indexed abosorption correction was applied.
this utilised the Tompa method implmented within Stoe X-Area.
;
_diffrn_ambient_temperature     150(2)
_diffrn_radiation_type     MoK\a
_diffrn_radiation_wavelength     0.71073
_diffrn_radiation_source     'fine-focus sealed tube'
_diffrn_radiation_monochromator     graphite
_diffrn_measurement_device_type     'Stoe IPDS2'
_diffrn_measurement_method     '\w scans'
_diffrn_detector_area_resol_mean     6.67
_diffrn_reflns_number     10946
_diffrn_reflns_av_R_equivalents     0.0000
_diffrn_reflns_av_sigmaI/netI     0.0931
_diffrn_reflns_theta_min     1.70
_diffrn_reflns_theta_max     25.30
_diffrn_reflns_theta_full     25.30
_diffrn_measured_fraction_theta_max     0.982
_diffrn_measured_fraction_theta_full     0.982
_diffrn_reflns_limit_h_min     -8
_diffrn_reflns_limit_h_max     7
_diffrn_reflns_limit_k_min     -14
_diffrn_reflns_limit_k_max     14
_diffrn_reflns_limit_l_min     -15
_diffrn_reflns_limit_l_max     15
_diffrn_standards_number     ?
_diffrn_standards_interval_count     ?
_diffrn_standards_interval_time     ?
_diffrn_standards_decay_%     ?
_refine_special_details
;
Refinement of <i>F</i>^2^ against ALL reflections. The weighted <i>R</i>-factor
<i>wR</i> and goodness of fit <i>S</i> are based on <i>F</i>^2^, conventional
<i>R</i>-factors <i>R</i> are based on <i>F</i>, with <i>F</i> set to zero for
negative <i>F</i>^2^. The threshold expression of <i>F</i>^2^ >
\s(<i>F</i>^2^) is used only for calculating <i>R</i>-factors(gt) <i>etc</i>.
and is not relevant to the choice of reflections for refinement.
<i>R</i>-factors based on <i>F</i>^2^ are statistically about twice as large
as those based on <i>F</i>, and <i>R</i>- factors based on ALL data will be
even larger.
;
_reflns_number_total     10946
_reflns_number_gt     5515
_reflns_threshold_expression     I>2sigma(I)
_refine_ls_structure_factor_coef     Fsqd
_refine_ls_matrix_type     full
_refine_ls_R_factor_all     0.1410
_refine_ls_R_factor_gt     0.0843
_refine_ls_wR_factor_gt     0.2137
_refine_ls_wR_factor_ref     0.2435
_refine_ls_goodness_of_fit_ref     0.951
_refine_ls_restrained_S_all     0.950
_refine_ls_number_reflns     10946
_refine_ls_number_parameters     327
_refine_ls_number_restraints     10
_refine_ls_hydrogen_treatment     mixed
_refine_ls_weighting_scheme     calc
_refine_ls_weighting_details
                 'calc w=1/[\s^2^(Fo^2^)+(0.1396P)^2^] where P=(Fo^2^+2Fc^2^)/3'
_atom_sites_solution_hydrogens     geom
_atom_sites_solution_primary     direct
_atom_sites_solution_secondary     difmap
_refine_ls_shift/su_max     0.000
_refine_ls_shift/su_mean     0.000
_refine_diff_density_max     0.396
_refine_diff_density_min     -0.481
_refine_ls_extinction_method     none
_refine_ls_extinction_coef     ?
loop_
    _atom_type_symbol
    _atom_type_description
    _atom_type_scat_dispersion_real
    _atom_type_scat_dispersion_imag
    _atom_type_scat_source
    'C' 'C' 0.0030 0.0020
                         'International Tables Vol C Tables 4.2.6.8 and 6.1.1.4'
    'H' 'H' 0.0000 0.0000
                         'International Tables Vol C Tables 4.2.6.8 and 6.1.1.4'
    'N' 'N' 0.0060 0.0030
                         'International Tables Vol C Tables 4.2.6.8 and 6.1.1.4'
    'O' 'O' 0.0110 0.0060
                         'International Tables Vol C Tables 4.2.6.8 and 6.1.1.4'
_computing_data_collection     'X-AREA (Stoe & Cie, 2002)'
_computing_cell_refinement     'X-AREA (Stoe & Cie, 2002)'
_computing_data_reduction     'X-RED (Stoe & Cie, 2002)'
_computing_structure_solution     'SHELXS86 (Sheldrick, 2008)'
_computing_structure_refinement     'SHELXL97 (Sheldrick, 2008)'
_computing_molecular_graphics     'SHELXTL (Sheldrick, 2008)'
_computing_publication_material     'SHELXL97 (Sheldrick, 2008)'
loop_
    _atom_site_type_symbol
    _atom_site_label
    _atom_site_fract_x
    _atom_site_fract_y
    _atom_site_fract_z
    _atom_site_U_iso_or_equiv
    _atom_site_adp_type
    _atom_site_calc_flag
    _atom_site_refinement_flags
    _atom_site_occupancy
    _atom_site_symmetry_multiplicity
    _atom_site_disorder_assembly
    _atom_site_disorder_group
    C C1 0.7947(5) 0.3396(3) -0.0788(3) 0.0284(8) Uani d . 1 1 . .
    C C2 0.7256(5) 0.4231(3) 0.0654(3) 0.0282(8) Uani d . 1 1 . .
    C C3 0.7125(5) 0.2304(3) 0.0665(3) 0.0269(8) Uani d . 1 1 . .
    N N1 0.7670(4) 0.2371(2) -0.0319(2) 0.0288(7) Uani d . 1 1 . .
    N N2 0.7753(4) 0.4355(2) -0.0339(2) 0.0283(7) Uani d . 1 1 . .
    N N3 0.6891(4) 0.3237(2) 0.1167(2) 0.0308(7) Uani d . 1 1 . .
    H H3 0.6508 0.3189 0.1815 0.037 Uiso calc R 1 1 . .
    N N11 0.8471(4) 0.3485(2) -0.1770(2) 0.0312(7) Uani d . 1 1 . .
    H H11A 0.8626 0.2887 -0.2093 0.037 Uiso calc R 1 1 . .
    H H11B 0.8665 0.4140 -0.2101 0.037 Uiso calc R 1 1 . .
    N N12 0.7108(4) 0.5111(2) 0.1170(2) 0.0330(7) Uani d . 1 1 . .
    H H12A 0.7337 0.5768 0.0856 0.040 Uiso calc R 1 1 . .
    H H12B 0.6781 0.5037 0.1826 0.040 Uiso calc R 1 1 . .
    N N13 0.6798(4) 0.1346(2) 0.1184(3) 0.0329(7) Uani d . 1 1 . .
    H H13A 0.6939 0.0735 0.0882 0.039 Uiso calc R 1 1 . .
    H H13B 0.6438 0.1314 0.1834 0.039 Uiso calc R 1 1 . .
    C C21 0.7361(5) 0.8238(3) 0.0554(3) 0.0282(8) Uani d . 1 1 . .
    C C22 0.7847(5) 0.9412(3) -0.0907(3) 0.0284(8) Uani d . 1 1 . .
    C C23 0.7972(5) 0.7470(3) -0.0937(3) 0.0295(8) Uani d . 1 1 . .
    N N21 0.7571(4) 0.7302(2) 0.0062(2) 0.0283(7) Uani d . 1 1 . .
    N N22 0.7439(4) 0.9294(2) 0.0094(2) 0.0298(7) Uani d . 1 1 . .
    N N23 0.8157(4) 0.8499(2) -0.1437(2) 0.0293(7) Uani d . 1 1 . .
    H H23 0.8472 0.8584 -0.2094 0.035 Uiso calc R 1 1 . .
    N N31 0.7031(4) 0.8087(2) 0.1552(2) 0.0337(7) Uani d . 1 1 . .
    H H31A 0.6869 0.8664 0.1901 0.040 Uiso calc R 1 1 . .
    H H31B 0.6974 0.7409 0.1870 0.040 Uiso calc R 1 1 . .
    N N32 0.7965(5) 1.0404(2) -0.1423(2) 0.0348(7) Uani d . 1 1 . .
    H H32A 0.7773 1.1004 -0.1106 0.042 Uiso calc R 1 1 . .
    H H32B 0.8237 1.0467 -0.2085 0.042 Uiso calc R 1 1 . .
    N N33 0.8209(4) 0.6595(2) -0.1465(2) 0.0309(7) Uani d . 1 1 . .
    H H33A 0.8100 0.5920 -0.1150 0.037 Uiso calc R 1 1 . .
    H H33B 0.8475 0.6691 -0.2127 0.037 Uiso calc R 1 1 . .
    N N50 0.6450(4) 0.3141(2) 0.5208(2) 0.0274(6) Uani d . 1 1 . .
    H H50 0.6099 0.3799 0.4771 0.033 Uiso calc R 1 1 . .
    C C51 0.5536(5) 0.3342(3) 0.6213(3) 0.0312(8) Uani d . 1 1 . .
    H H51A 0.6403 0.3772 0.6577 0.037 Uiso calc R 1 1 . .
    H H51B 0.5447 0.2618 0.6641 0.037 Uiso calc R 1 1 . .
    C C52 0.3453(5) 0.3985(3) 0.6077(3) 0.0310(8) Uani d . 1 1 . .
    C C53 0.8705(5) 0.2958(3) 0.5187(3) 0.0293(8) Uani d . 1 1 . .
    H H53A 0.9235 0.3612 0.5418 0.035 Uiso calc R 1 1 . .
    H H53B 0.9149 0.2911 0.4469 0.035 Uiso calc R 1 1 . .
    C C54 0.9599(5) 0.1904(3) 0.5862(3) 0.0306(8) Uani d . 1 1 . .
    C C55 0.5523(5) 0.2261(3) 0.4741(3) 0.0289(8) Uani d . 1 1 . .
    H H55A 0.4121 0.2248 0.4983 0.035 Uiso calc R 1 1 . .
    H H55B 0.6271 0.1521 0.4970 0.035 Uiso calc R 1 1 . .
    C C56 0.5540(5) 0.2475(3) 0.3566(3) 0.0321(8) Uani d . 1 1 . .
    O O1 0.2949(4) 0.4461(2) 0.5204(2) 0.0343(6) Uani d . 1 1 . .
    O O2 0.2429(4) 0.4017(2) 0.6894(2) 0.0354(6) Uani d . 1 1 . .
    O O3 0.8994(4) 0.1721(2) 0.6763(2) 0.0393(7) Uani d . 1 1 . .
    O O4 1.0971(4) 0.1308(2) 0.5460(2) 0.0509(8) Uani d D 1 1 . .
    O O5 0.4934(4) 0.1730(2) 0.3111(2) 0.0375(6) Uani d . 1 1 . .
    O O6 0.6089(4) 0.3375(2) 0.3162(2) 0.0366(6) Uani d . 1 1 . .
    O O1W -0.1047(4) 0.5512(2) 0.6739(2) 0.0350(6) Uani d D 1 1 . .
    H H1AW -0.152(6) 0.546(4) 0.616(2) 0.053 Uiso d D 1 1 . .
    H H1BW 0.012(4) 0.520(3) 0.667(3) 0.053 Uiso d D 1 1 . .
    O O2W 1.0355(5) 0.0954(2) 0.3413(2) 0.0458(7) Uani d D 1 1 . .
    H H2AW 1.002(8) 0.032(2) 0.355(4) 0.069 Uiso d D 1 1 . .
    H H2BW 1.087(7) 0.117(4) 0.3894(16) 0.069 Uiso d D 1 1 . .
    O O3W 1.4067(5) 0.0556(2) 0.6843(2) 0.0460(7) Uani d D 1 1 . .
    H H3AW 1.302(5) 0.067(4) 0.648(4) 0.069 Uiso d D 1 1 . .
    H H3BW 1.455(7) -0.010(2) 0.679(4) 0.069 Uiso d D 1 1 . .
loop_
    _atom_site_aniso_label
    _atom_site_aniso_U_11
    _atom_site_aniso_U_22
    _atom_site_aniso_U_33
    _atom_site_aniso_U_12
    _atom_site_aniso_U_13
    _atom_site_aniso_U_23
    C1 0.0177(17) 0.0277(19) 0.039(2) -0.0022(13) -0.0022(15) -0.0002(16)
    C2 0.0198(17) 0.0231(18) 0.041(2) -0.0033(13) -0.0019(15) -0.0003(15)
    C3 0.0167(16) 0.0252(18) 0.038(2) -0.0027(13) -0.0014(15) -0.0003(16)
    N1 0.0241(15) 0.0238(15) 0.0374(18) -0.0041(12) -0.0017(13) 0.0018(13)
    N2 0.0287(15) 0.0220(15) 0.0340(17) -0.0041(12) -0.0011(13) -0.0011(13)
    N3 0.0306(16) 0.0251(15) 0.0363(18) -0.0063(12) 0.0025(13) 0.0000(13)
    N11 0.0342(16) 0.0253(15) 0.0340(18) -0.0061(12) 0.0023(13) -0.0009(13)
    N12 0.0413(18) 0.0236(15) 0.0348(18) -0.0078(12) 0.0050(14) -0.0033(13)
    N13 0.0350(17) 0.0230(15) 0.0407(19) -0.0083(12) 0.0041(14) 0.0005(14)
    C21 0.0200(17) 0.0247(18) 0.038(2) -0.0021(13) -0.0007(15) 0.0027(16)
    C22 0.0236(18) 0.0228(18) 0.039(2) -0.0023(13) -0.0027(15) -0.0047(16)
    C23 0.0191(17) 0.0218(18) 0.047(2) -0.0013(13) -0.0018(15) -0.0051(16)
    N21 0.0263(15) 0.0221(15) 0.0360(18) -0.0036(11) 0.0008(13) -0.0011(13)
    N22 0.0281(15) 0.0254(16) 0.0353(18) -0.0023(12) 0.0002(13) -0.0027(13)
    N23 0.0297(16) 0.0222(15) 0.0354(17) -0.0043(12) -0.0018(13) 0.0009(13)
    N31 0.0356(17) 0.0254(16) 0.0396(19) -0.0038(13) 0.0031(14) -0.0029(14)
    N32 0.0462(18) 0.0241(16) 0.0337(18) -0.0043(13) 0.0028(15) -0.0021(14)
    N33 0.0326(16) 0.0215(15) 0.0373(18) -0.0020(12) 0.0022(13) 0.0000(13)
    N50 0.0253(15) 0.0250(15) 0.0314(16) -0.0067(11) 0.0026(12) 0.0019(12)
    C51 0.0286(19) 0.0328(19) 0.032(2) -0.0057(14) 0.0007(15) -0.0028(16)
    C52 0.0275(18) 0.0283(19) 0.038(2) -0.0097(14) 0.0008(16) -0.0031(17)
    C53 0.0252(18) 0.0302(19) 0.032(2) -0.0037(14) 0.0039(15) -0.0006(16)
    C54 0.0225(18) 0.0301(19) 0.040(2) -0.0041(14) -0.0017(16) -0.0066(17)
    C55 0.0293(18) 0.0261(18) 0.031(2) -0.0056(14) 0.0010(15) -0.0025(16)
    C56 0.0263(19) 0.029(2) 0.040(2) -0.0057(15) -0.0002(16) 0.0005(17)
    O1 0.0307(13) 0.0319(14) 0.0381(16) -0.0018(10) -0.0008(11) 0.0028(12)
    O2 0.0302(14) 0.0356(14) 0.0395(15) -0.0013(10) 0.0061(12) -0.0041(12)
    O3 0.0345(15) 0.0348(15) 0.0441(17) 0.0033(11) 0.0022(13) 0.0049(13)
    O4 0.0479(17) 0.0594(19) 0.0383(16) 0.0229(14) 0.0003(14) -0.0058(14)
    O5 0.0387(15) 0.0350(14) 0.0406(15) -0.0095(11) 0.0011(12) -0.0068(12)
    O6 0.0425(15) 0.0343(14) 0.0331(15) -0.0087(12) -0.0005(12) -0.0001(12)
    O1W 0.0300(14) 0.0362(15) 0.0379(15) -0.0015(11) 0.0013(12) -0.0033(12)
    O2W 0.0554(18) 0.0409(17) 0.0435(17) -0.0172(14) 0.0046(14) -0.0040(14)
    O3W 0.0483(18) 0.0360(15) 0.0522(19) 0.0020(13) -0.0064(14) -0.0056(14)
_geom_special_details
;
All e.s.d.'s (except the e.s.d. in the dihedral angle between two l.s. planes)
are estimated using the full covariance matrix. The cell e.s.d.'s are taken
into account individually in the estimation of e.s.d.'s in distances, angles
and torsion angles; correlations between e.s.d.'s in cell parameters are only
used when they are defined by crystal symmetry. An approximate (isotropic)
treatment of cell e.s.d.'s is used for estimating e.s.d.'s involving l.s.
planes.
;
loop_
    _geom_bond_atom_site_label_1
    _geom_bond_atom_site_label_2
    _geom_bond_site_symmetry_2
    _geom_bond_distance
    _geom_bond_publ_flag
    C1 N11 . 1.324(5) ?
    C1 N1 . 1.350(4) ?
    C1 N2 . 1.362(4) ?
    C2 N12 . 1.329(4) ?
    C2 N2 . 1.334(5) ?
    C2 N3 . 1.353(4) ?
    C3 N13 . 1.312(4) ?
    C3 N1 . 1.330(5) ?
    C3 N3 . 1.373(4) ?
    N3 H3 . 0.8800 ?
    N11 H11A . 0.8800 ?
    N11 H11B . 0.8800 ?
    N12 H12A . 0.8800 ?
    N12 H12B . 0.8800 ?
    N13 H13A . 0.8800 ?
    N13 H13B . 0.8800 ?
    C21 N31 . 1.317(5) ?
    C21 N22 . 1.353(4) ?
    C21 N21 . 1.368(4) ?
    C22 N32 . 1.315(4) ?
    C22 N22 . 1.329(5) ?
    C22 N23 . 1.375(4) ?
    C23 N21 . 1.328(5) ?
    C23 N33 . 1.333(4) ?
    C23 N23 . 1.355(4) ?
    N23 H23 . 0.8800 ?
    N31 H31A . 0.8800 ?
    N31 H31B . 0.8800 ?
    N32 H32A . 0.8800 ?
    N32 H32B . 0.8800 ?
    N33 H33A . 0.8800 ?
    N33 H33B . 0.8800 ?
    N50 C51 . 1.482(4) ?
    N50 C55 . 1.496(4) ?
    N50 C53 . 1.504(5) ?
    N50 H50 . 0.9300 ?
    C51 C52 . 1.520(5) ?
    C51 H51A . 0.9900 ?
    C51 H51B . 0.9900 ?
    C52 O1 . 1.247(5) ?
    C52 O2 . 1.267(4) ?
    C53 C54 . 1.525(5) ?
    C53 H53A . 0.9900 ?
    C53 H53B . 0.9900 ?
    C54 O3 . 1.246(5) ?
    C54 O4 . 1.256(4) ?
    C55 C56 . 1.528(5) ?
    C55 H55A . 0.9900 ?
    C55 H55B . 0.9900 ?
    C56 O6 . 1.247(4) ?
    C56 O5 . 1.253(4) ?
    O1W H1AW . 0.84(2) ?
    O1W H1BW . 0.84(2) ?
    O2W H2AW . 0.83(2) ?
    O2W H2BW . 0.81(2) ?
    O3W H3AW . 0.84(2) ?
    O3W H3BW . 0.83(2) ?
loop_
    _geom_angle_atom_site_label_1
    _geom_angle_atom_site_label_2
    _geom_angle_atom_site_label_3
    _geom_angle_site_symmetry_1
    _geom_angle_site_symmetry_3
    _geom_angle
    _geom_angle_publ_flag
    N11 C1 N1 . . 117.6(3) ?
    N11 C1 N2 . . 116.6(3) ?
    N1 C1 N2 . . 125.8(3) ?
    N12 C2 N2 . . 119.4(3) ?
    N12 C2 N3 . . 118.1(3) ?
    N2 C2 N3 . . 122.5(3) ?
    N13 C3 N1 . . 121.0(3) ?
    N13 C3 N3 . . 118.1(3) ?
    N1 C3 N3 . . 120.9(3) ?
    C3 N1 C1 . . 116.5(3) ?
    C2 N2 C1 . . 115.0(3) ?
    C2 N3 C3 . . 119.2(3) ?
    C2 N3 H3 . . 120.4 ?
    C3 N3 H3 . . 120.4 ?
    C1 N11 H11A . . 120.0 ?
    C1 N11 H11B . . 120.0 ?
    H11A N11 H11B . . 120.0 ?
    C2 N12 H12A . . 120.0 ?
    C2 N12 H12B . . 120.0 ?
    H12A N12 H12B . . 120.0 ?
    C3 N13 H13A . . 120.0 ?
    C3 N13 H13B . . 120.0 ?
    H13A N13 H13B . . 120.0 ?
    N31 C21 N22 . . 118.1(3) ?
    N31 C21 N21 . . 116.6(3) ?
    N22 C21 N21 . . 125.2(3) ?
    N32 C22 N22 . . 121.2(3) ?
    N32 C22 N23 . . 117.8(3) ?
    N22 C22 N23 . . 121.0(3) ?
    N21 C23 N33 . . 118.9(3) ?
    N21 C23 N23 . . 122.2(3) ?
    N33 C23 N23 . . 119.0(3) ?
    C23 N21 C21 . . 115.6(3) ?
    C22 N22 C21 . . 116.5(3) ?
    C23 N23 C22 . . 119.4(3) ?
    C23 N23 H23 . . 120.3 ?
    C22 N23 H23 . . 120.3 ?
    C21 N31 H31A . . 120.0 ?
    C21 N31 H31B . . 120.0 ?
    H31A N31 H31B . . 120.0 ?
    C22 N32 H32A . . 120.0 ?
    C22 N32 H32B . . 120.0 ?
    H32A N32 H32B . . 120.0 ?
    C23 N33 H33A . . 120.0 ?
    C23 N33 H33B . . 120.0 ?
    H33A N33 H33B . . 120.0 ?
    C51 N50 C55 . . 112.0(3) ?
    C51 N50 C53 . . 115.8(3) ?
    C55 N50 C53 . . 112.2(3) ?
    C51 N50 H50 . . 105.2 ?
    C55 N50 H50 . . 105.2 ?
    C53 N50 H50 . . 105.2 ?
    N50 C51 C52 . . 111.3(3) ?
    N50 C51 H51A . . 109.4 ?
    C52 C51 H51A . . 109.4 ?
    N50 C51 H51B . . 109.4 ?
    C52 C51 H51B . . 109.4 ?
    H51A C51 H51B . . 108.0 ?
    O1 C52 O2 . . 126.5(3) ?
    O1 C52 C51 . . 118.3(3) ?
    O2 C52 C51 . . 115.1(3) ?
    N50 C53 C54 . . 113.7(3) ?
    N50 C53 H53A . . 108.8 ?
    C54 C53 H53A . . 108.8 ?
    N50 C53 H53B . . 108.8 ?
    C54 C53 H53B . . 108.8 ?
    H53A C53 H53B . . 107.7 ?
    O3 C54 O4 . . 125.1(3) ?
    O3 C54 C53 . . 118.9(3) ?
    O4 C54 C53 . . 115.9(3) ?
    N50 C55 C56 . . 111.5(3) ?
    N50 C55 H55A . . 109.3 ?
    C56 C55 H55A . . 109.3 ?
    N50 C55 H55B . . 109.3 ?
    C56 C55 H55B . . 109.3 ?
    H55A C55 H55B . . 108.0 ?
    O6 C56 O5 . . 126.9(4) ?
    O6 C56 C55 . . 117.4(3) ?
    O5 C56 C55 . . 115.6(3) ?
    H1AW O1W H1BW . . 100(4) ?
    H2AW O2W H2BW . . 113(4) ?
    H3AW O3W H3BW . . 105(4) ?
loop_
    _geom_hbond_atom_site_label_D
    _geom_hbond_atom_site_label_H
    _geom_hbond_atom_site_label_A
    _geom_hbond_site_symmetry_A
    _geom_hbond_distance_DH
    _geom_hbond_distance_HA
    _geom_hbond_distance_DA
    _geom_hbond_angle_DHA
    N3 H3 O5 . 0.88 2.60 3.296(4) 136.3
    N3 H3 O6 . 0.88 1.82 2.684(4) 165.7
    N11 H11A O3 1_554 0.88 2.18 3.042(4) 165.5
    N11 H11B O1W 1_654 0.88 2.13 2.989(4) 164.1
    N12 H12A N21 . 0.88 2.04 2.915(4) 173.9
    N12 H12B O2 2_666 0.88 2.25 2.904(4) 130.7
    N12 H12B O6 . 0.88 2.58 3.260(4) 134.6
    N13 H13A N22 1_545 0.88 2.13 3.012(4) 176.3
    N13 H13B O5 . 0.88 2.03 2.870(4) 159.2
    N23 H23 O2W 2_765 0.88 1.94 2.793(4) 164.2
    N31 H31A O3W 2_766 0.88 2.06 2.870(4) 153.2
    N31 H31B O2 2_666 0.88 2.22 3.048(4) 156.9
    N32 H32A N1 1_565 0.88 2.06 2.933(4) 173.3
    N32 H32B O3 1_564 0.88 2.11 2.817(4) 137.4
    N33 H33A N2 . 0.88 2.09 2.973(4) 176.9
    N33 H33B O1W 1_654 0.88 2.19 2.850(4) 131.7
    N50 H50 O1 2_666 0.93 2.28 2.969(4) 130.1
    C55 H55A O4 1_455 0.99 2.55 3.470(5) 154.0
    O1W H1AW O1 2_566 0.84(2) 2.02(2) 2.856(4) 172(4)
    O1W H1BW O2 . 0.84(2) 1.98(3) 2.775(3) 157(4)
    O2W H2AW O3 2_756 0.83(2) 2.57(3) 3.265(4) 143(4)
    O2W H2AW O4 2_756 0.83(2) 2.38(3) 3.168(4) 159(4)
    O2W H2BW O4 . 0.81(2) 2.082(17) 2.812(4) 150(4)
    O3W H3AW O4 . 0.84(2) 1.95(3) 2.768(4) 163(5)
    O3W H3BW O5 2_756 0.83(2) 1.96(3) 2.773(4) 165(5)
_iucr_refine_instructions_details
;
TITL Melamine NTA
CELL  0.71073   6.7117  12.1495  13.1020   82.714   89.252   83.238
ZERR     2.00   0.0011   0.0019   0.0029    0.015    0.016    0.013
LATT   1
SFAC  C        2.31000 20.84392  1.02000 10.20751   1.58860   0.56870 =
         0.86500  51.65125   0.21560   0.003   0.002    11.500   0.770  12.011
SFAC  H        0.49300 10.51091  0.32291 26.12573   0.14019   3.14236 =
         0.04081  57.79977   0.00304   0.000   0.000     0.620   0.320   1.008
SFAC  N       12.21261  0.00570  3.13220  9.89331   2.01250  28.99754 =
         1.16630   0.58260 -11.52901   0.006   0.003    19.600   0.700  14.007
SFAC  O        3.04850 13.27711  2.28680  5.70111   1.54630   0.32390 =
         0.86700  32.90894   0.25080   0.011   0.006    32.500   0.660  15.999
UNIT  24   54   26   18
MERG   0
OMIT    -2.00  50.60
dfix 21 o1w h1aw o1w h1bw o2w h2aw o2w h2bw o3w h3aw o3w h3bw
dfix 21.583 0.05 h1aw h1bw h2aw h2bw h3aw h3bw
DFIX 2.1 H2BW O4
FMAP   2
PLAN    8
ACTA    50.60
BOND   $H
L.S.   8
HTAB
HTAB N3 O5
HTAB N3 O6
EQIV $1 x, y, z-1
HTAB N11 O3_$1
EQIV $2 x+1, y, z-1
HTAB N11 O1W_$2
HTAB N12 N21
EQIV $3 -x+1, -y+1, -z+1
HTAB N12 O2_$3
HTAB N12 O6
EQIV $4 x, y-1, z
HTAB N13 N22_$4
HTAB N13 O5
EQIV $5 -x+2, -y+1, -z
HTAB N23 O2W_$5
EQIV $6 -x+2, -y+1, -z+1
HTAB N31 O3W_$6
HTAB N31 O2_$3
EQIV $7 x, y+1, z
HTAB N32 N1_$7
EQIV $8 x, y+1, z-1
HTAB N32 O3_$8
HTAB N33 N2
HTAB N33 O1W_$2
HTAB N50 O1_$3
EQIV $9 x, y, z+1
HTAB C51 N11_$9
HTAB C53 O1_$3
HTAB C53 O6
EQIV $10 x-1, y, z
HTAB C55 O4_$10
EQIV $11 -x, -y+1, -z+1
HTAB O1W O1_$11
HTAB O1W O2
EQIV $12 -x+2, -y, -z+1
HTAB O2W O3_$12
HTAB O2W O4_$12
HTAB O2W O4
HTAB O3W O4
HTAB O3W O5_$12
TEMP  -123.00
WGHT    0.139600
BASF   0.40817
FVAR       0.50971   0.83281
C1    1    0.794697    0.339636   -0.078816    11.00000    0.01765    0.02775 =
         0.03863   -0.00020   -0.00221   -0.00217
C2    1    0.725566    0.423115    0.065439    11.00000    0.01983    0.02305 =
         0.04094   -0.00026   -0.00193   -0.00334
C3    1    0.712451    0.230417    0.066522    11.00000    0.01667    0.02522 =
         0.03796   -0.00029   -0.00143   -0.00272
N1    3    0.766954    0.237105   -0.031854    11.00000    0.02407    0.02380 =
         0.03742    0.00182   -0.00168   -0.00414
N2    3    0.775258    0.435468   -0.033919    11.00000    0.02866    0.02202 =
         0.03397   -0.00111   -0.00112   -0.00409
N3    3    0.689095    0.323704    0.116702    11.00000    0.03055    0.02509 =
         0.03629    0.00002    0.00252   -0.00627
AFIX  43
H3    2    0.650844    0.318860    0.181458    11.00000   -1.20000
AFIX   0
N11   3    0.847115    0.348460   -0.177047    11.00000    0.03417    0.02528 =
         0.03402   -0.00089    0.00231   -0.00612
AFIX  93
H11A  2    0.862610    0.288746   -0.209286    11.00000   -1.20000
H11B  2    0.866452    0.414038   -0.210082    11.00000   -1.20000
AFIX   0
N12   3    0.710798    0.511097    0.116991    11.00000    0.04129    0.02357 =
         0.03483   -0.00333    0.00500   -0.00776
AFIX  93
H12A  2    0.733724    0.576806    0.085571    11.00000   -1.20000
H12B  2    0.678090    0.503665    0.182558    11.00000   -1.20000
AFIX   0
N13   3    0.679807    0.134599    0.118412    11.00000    0.03497    0.02296 =
         0.04068    0.00054    0.00413   -0.00827
AFIX  93
H13A  2    0.693888    0.073474    0.088184    11.00000   -1.20000
H13B  2    0.643829    0.131447    0.183448    11.00000   -1.20000
AFIX   0
C21   1    0.736120    0.823817    0.055390    11.00000    0.02003    0.02473 =
         0.03801    0.00265   -0.00071   -0.00209
C22   1    0.784710    0.941188   -0.090661    11.00000    0.02357    0.02276 =
         0.03897   -0.00469   -0.00270   -0.00229
C23   1    0.797150    0.746982   -0.093719    11.00000    0.01915    0.02181 =
         0.04746   -0.00511   -0.00177   -0.00129
N21   3    0.757147    0.730248    0.006230    11.00000    0.02633    0.02214 =
         0.03595   -0.00115    0.00079   -0.00361
N22   3    0.743899    0.929400    0.009404    11.00000    0.02810    0.02542 =
         0.03533   -0.00271    0.00024   -0.00233
N23   3    0.815668    0.849940   -0.143654    11.00000    0.02965    0.02218 =
         0.03536    0.00092   -0.00181   -0.00434
AFIX  43
H23   2    0.847200    0.858355   -0.209361    11.00000   -1.20000
AFIX   0
N31   3    0.703142    0.808708    0.155212    11.00000    0.03564    0.02540 =
         0.03963   -0.00292    0.00305   -0.00379
AFIX  93
H31A  2    0.686887    0.866433    0.190078    11.00000   -1.20000
H31B  2    0.697360    0.740886    0.187048    11.00000   -1.20000
AFIX   0
N32   3    0.796525    1.040365   -0.142289    11.00000    0.04618    0.02408 =
         0.03365   -0.00207    0.00281   -0.00427
AFIX  93
H32A  2    0.777269    1.100404   -0.110599    11.00000   -1.20000
H32B  2    0.823685    1.046679   -0.208521    11.00000   -1.20000
AFIX   0
N33   3    0.820907    0.659452   -0.146463    11.00000    0.03259    0.02153 =
         0.03729    0.00003    0.00223   -0.00197
AFIX  93
H33A  2    0.810026    0.591999   -0.115012    11.00000   -1.20000
H33B  2    0.847467    0.669130   -0.212729    11.00000   -1.20000
AFIX   0
N50   3    0.644957    0.314127    0.520804    11.00000    0.02533    0.02498 =
         0.03135    0.00187    0.00263   -0.00673
AFIX  13
H50   2    0.609939    0.379928    0.477139    11.00000   -1.20000
AFIX   0
C51   1    0.553603    0.334250    0.621309    11.00000    0.02859    0.03281 =
         0.03244   -0.00277    0.00074   -0.00568
AFIX  23
H51A  2    0.640289    0.377177    0.657734    11.00000   -1.20000
H51B  2    0.544715    0.261753    0.664113    11.00000   -1.20000
AFIX   0
C52   1    0.345277    0.398456    0.607686    11.00000    0.02753    0.02835 =
         0.03843   -0.00307    0.00082   -0.00968
C53   1    0.870479    0.295766    0.518699    11.00000    0.02521    0.03015 =
         0.03156   -0.00060    0.00394   -0.00366
AFIX  23
H53A  2    0.923549    0.361176    0.541761    11.00000   -1.20000
H53B  2    0.914926    0.291112    0.446868    11.00000   -1.20000
AFIX   0
C54   1    0.959936    0.190439    0.586167    11.00000    0.02248    0.03009 =
         0.03997   -0.00656   -0.00171   -0.00407
C55   1    0.552252    0.226086    0.474079    11.00000    0.02933    0.02609 =
         0.03143   -0.00253    0.00100   -0.00555
AFIX  23
H55A  2    0.412146    0.224759    0.498349    11.00000   -1.20000
H55B  2    0.627125    0.152086    0.497001    11.00000   -1.20000
AFIX   0
C56   1    0.553982    0.247498    0.356621    11.00000    0.02628    0.02937 =
         0.03995    0.00051   -0.00018   -0.00574
O1    4    0.294867    0.446068    0.520371    11.00000    0.03070    0.03186 =
         0.03810    0.00284   -0.00079   -0.00176
O2    4    0.242888    0.401716    0.689395    11.00000    0.03016    0.03561 =
         0.03952   -0.00410    0.00611   -0.00132
O3    4    0.899351    0.172083    0.676318    11.00000    0.03451    0.03479 =
         0.04408    0.00492    0.00223    0.00327
O4    4    1.097085    0.130764    0.546017    11.00000    0.04792    0.05940 =
         0.03828   -0.00582    0.00025    0.02289
O5    4    0.493392    0.172989    0.311126    11.00000    0.03871    0.03498 =
         0.04061   -0.00677    0.00108   -0.00950
O6    4    0.608929    0.337530    0.316230    11.00000    0.04246    0.03427 =
         0.03314   -0.00005   -0.00046   -0.00872
O1W   4   -0.104742    0.551170    0.673854    11.00000    0.02999    0.03624 =
         0.03786   -0.00325    0.00127   -0.00149
H1AW  2   -0.152360    0.546070    0.615878    11.00000   -1.50000
H1BW  2    0.012247    0.520062    0.667196    11.00000   -1.50000
O2W   4    1.035509    0.095427    0.341346    11.00000    0.05540    0.04089 =
         0.04351   -0.00402    0.00465   -0.01721
H2AW  2    1.002214    0.031597    0.354713    11.00000   -1.50000
H2BW  2    1.086539    0.116929    0.389432    11.00000   -1.50000
O3W   4    1.406688    0.055633    0.684256    11.00000    0.04831    0.03603 =
         0.05217   -0.00561   -0.00637    0.00200
H3AW  2    1.301838    0.066666    0.647689    11.00000   -1.50000
H3BW  2    1.454693   -0.009595    0.679065    11.00000   -1.50000
HKLF 5
;
data_New_Global_Publ_Block
_journal_date_recd_electronic     2013-08-27
_journal_date_accepted     2013-10-14
_journal_name_full     'Acta Crystallographica, Section E'
_journal_year     2013
_journal_volume     69
_journal_issue     11
_journal_page_first     o1674
_journal_page_last     o1675
_journal_paper_category     QO
_journal_paper_doi     10.1107/S1600536813028250
_journal_coeditor_code     ZL2565
_publ_contact_author_name     'Timothy J. Prior'
_publ_contact_author_address
;
Department of Chemistry
University of Hull
Kingston upon Hull HU6 7RX
England
;
_publ_contact_author_email     't.prior@hull.ac.uk'
_publ_contact_author_fax     ?
_publ_contact_author_phone     '+44 (0)1482466389'
_publ_section_title
;
Bis(2,4,6-triamino-1,3,5-triazin-1-ium)
2-[bis(carboxylatomethyl)azaniumyl]acetate trihydrate
;
loop_
    _publ_author_name
    _publ_author_footnote
    _publ_author_address
    'Hoxha, Kreshnik' ?
;
Department of Chemistry
University of Hull
Kingston upon Hull HU6 7RX
England
;
    'Prior, Timothy J.' .
;
Department of Chemistry
University of Hull
Kingston upon Hull HU6 7RX
England
;
