# Supplementary material for: Bis(2,4,6-tri­amino-1,3,5-triazin-1-ium) 2-[bis­(carboxyl­atometh­yl)aza­nium­yl]acetate trihydrate
Source: Acta Crystallogr Sect E Struct Rep Online. 2013 Oct 19;69(Pt 11):o1674–5. doi: 10.1107/S1600536813028250 (PMC3884332; doi:10.1107/S1600536813028250)
Supplement: Supplementary file 2 [file e-69-o1674-Isup2.hkl]

#
# h,k,l, Fc-squared, Fo-squared, sigma(Fo-squared) and status flag
#
data_I
_shelx_title ' Melamine NTA'
_shelx_refln_list_code          4
_shelx_F_calc_maximum      198.85
_exptl_crystal_F_000       523.83
_reflns_d_resolution_high  0.8316
 
loop_
 _symmetry_equiv_pos_as_xyz
 'x, y, z'
 '-x, -y, -z'
 
_cell_length_a     6.7117
_cell_length_b    12.1495
_cell_length_c    13.1020
_cell_angle_alpha  82.714
_cell_angle_beta   89.252
_cell_angle_gamma  83.238
 
_shelx_F_squared_multiplier     1.000
 
loop_
 _refln_index_h
 _refln_index_k
 _refln_index_l
 _refln_F_squared_calc
 _refln_F_squared_meas
 _refln_F_squared_sigma
 _refln_observed_status
  -6   1   5      165.73      240.26     10.97 o
  -5  -5   5       34.63       24.02      9.78 o
  -5   0   5       13.10       18.67      9.12 o
  -4   6   2      198.58      286.72     10.89 o
  -4   9  -1       42.46       59.20     13.16 o
  -3  -8   3       56.51       31.45     12.89 o
  -3   5   2      283.00      385.60     11.62 o
  -1 -14  -5        7.53        4.35     16.40 o
   1 -10  -6        0.93        2.66      9.58 o
   1  -9  -5       34.87       15.90     11.51 o
   1  -6  -3      114.82      100.69     11.82 o
   1   6  -9        9.92        6.39     11.62 o
  -6  -7   5       71.10       54.04     11.32 o
  -6   2   5       21.87       31.25     10.01 o
  -6   4   4       32.44       48.11     10.47 o
  -6   6   3       16.29       19.78     13.28 o
  -6   7   2       10.68       12.47     11.28 o
  -6   8   1        4.03       -1.15     11.62 o
  -4 -13   1       14.27        8.93     20.40 o
  -4 -10   3       81.52       72.13     15.05 o
  -4  -3   5       77.74       84.79     11.78 o
  -4  -2   5      406.44      561.38     12.16 o
  -4   3   4        8.63       20.40     11.32 o
  -4   5   3      111.77      148.65     12.24 o
  -2  -8   2       87.08       66.63     16.09 o
   1 -11  -8       79.72       41.03     13.13 o
   1   3  -4       50.33       63.51     10.16 o
   1   4  -5       86.12       74.59     11.51 o
   1   6 -13        0.28        8.47     14.09 o
   1   6 -12       11.61        9.01     13.70 o
   1   6 -11        0.53        5.93     12.82 o
   1   6 -10      286.15      348.15     14.66 o
  -6  -8   5        2.96        9.05     13.82 o
  -4  -8   4       11.27        6.27     12.09 o
  -4  -4   5        1.30        5.58      9.20 o
  -4  -1   5       22.39       31.72      9.16 o
  -4   0   5       14.07        9.39      8.85 o
  -3   1   4      138.81      156.43     10.12 o
  -1  -2   2        6.40        1.39     15.24 o
   1 -10  -7        0.56       -6.97     11.86 o
   1  -7  -4      328.93      367.51     13.43 o
   1   1  -3       11.76        9.01     13.74 o
   1   5  -7      242.62      239.03     12.86 o
  -7  -5   6      124.18      150.88     12.70 o
  -7  -1   6        0.25       -1.12     11.28 o
  -6  -4   6        4.04       19.05     10.51 o
  -6  -3   6       11.88        7.27     10.32 o
  -6  -2   6       40.73       42.65     10.39 o
  -6  -1   6        5.27       -2.23     10.16 o
  -6   0   6       46.53       47.15     12.70 o
  -6   3   5       11.13       15.59     10.32 o
  -6   5   4        2.20        3.77     10.62 o
  -4  -5   5       44.51       47.30      9.51 o
  -4   1   5      317.97      455.27     13.09 o
  -4  10  -2      152.42      207.43     15.17 o
  -2 -14  -3       44.26       15.70     21.67 o
  -1 -13  -4       37.76        8.01     15.20 o
  -1  -3   2       64.09       38.95     14.78 o
  -1  -1   2     1969.35     1533.15     26.10 o
   1 -11  -9       42.24       13.36     11.05 o
   1  -9  -6       55.91       37.03     11.78 o
   1  -8  -5       61.51       42.57     11.62 o
   1  -5  -3      166.88      210.16     11.35 o
  -6  -5   6      247.02      253.81     11.93 o
  -6   1   6       12.90        2.23     12.16 o
  -6   7   3       15.71       15.05     13.78 o
  -6   8   2        6.36        0.35     14.36 o
  -4 -12   2        1.55        1.96     17.74 o
  -4   7   2       24.78       31.06      9.35 o
  -4   8   1       52.57       79.21     10.28 o
  -3   2   4      168.82      221.24     10.58 o
  -1 -10  -1      686.47      452.30     26.06 o
  -1   3   1      520.16      709.69     19.01 o
   1 -11 -10        6.57        3.81     11.16 o
   1 -10  -8      171.98       77.60     13.13 o
   1   5  -8       28.21       28.79     11.66 o
  -6  -9   5       12.78        6.31     11.97 o
  -6  -6   6        1.06      -11.01     11.01 o
  -6   4   5        0.11       -2.77     10.51 o
  -6   6   4       38.03       24.21     13.55 o
  -5  -4   6        5.29       12.24      9.82 o
  -4  -9   4       33.81       14.70     14.70 o
  -4   2   5       12.88       12.97      9.08 o
  -4   6   3      158.20      220.51     10.62 o
  -4   9   0        3.80        3.54     12.59 o
  -3 -12   1        7.88        3.50     23.29 o
  -3  -9   3        6.45        8.97     13.28 o
  -1 -14  -6        1.78       -4.12     16.51 o
  -1 -12  -3        0.79        3.19     15.82 o
  -1 -11  -2      101.20       49.69     17.13 o
  -1   0   2      271.19      347.07     17.59 o
  -1   6  -1       88.49       77.21     16.74 o
   1 -11 -11        0.45       -1.69     11.78 o
   1  -6  -4       38.96       37.45     11.32 o
   1  -4  -3     2179.92     2617.05     26.06 o
   1   0  -3      281.96      276.32     14.32 o
   1   2  -4       13.70       22.79     12.12 o
   1   4  -6        2.63        1.66     10.70 o
   1   5 -13        9.13        1.04     11.24 o
   1   5 -12        2.16      -12.82     12.82 o
   1   5  -9      548.19      420.70     15.01 o
  -6  -7   6       20.46       12.55     13.90 o
  -6   2   6        0.39        0.12     10.32 o
  -5  -5   6       10.59        1.00     10.01 o
  -4   5   4        9.57       13.32     11.66 o
  -2 -13  -2       18.94        4.39     22.90 o
   1 -10  -9       29.93        8.24     10.55 o
   1  -9  -7       65.98       28.68      9.70 o
   1  -8  -6        4.01        8.54     11.28 o
   1  -7  -5      165.79       83.10     11.86 o
   1  -3  -3      117.58      134.87     13.86 o
   1   3  -5       47.41       45.53     11.70 o
   1   4 -14        4.15        4.70     14.05 o
   1   5 -11       39.94       19.98     10.20 o
   1   5 -10       35.46       15.20      9.97 o
  -7  -3   7       43.36       29.71     11.89 o
  -7  -2   7       20.32       19.40     11.55 o
  -7  -1   7        5.50        8.47     11.51 o
  -7   3   6        0.02       -0.81     11.59 o
  -6  -3   7       31.11       28.02     12.93 o
  -6  -2   7       62.23       59.35     13.24 o
  -6  -1   7       50.40       36.34     13.09 o
  -6   3   6        0.47        1.77     10.47 o
  -6   5   5        3.76       -4.62     10.58 o
  -4 -11   3      211.81      133.18     16.01 o
  -4  -7   5        1.67        2.46     11.74 o
  -4  -2   6       56.06       44.73     11.78 o
  -4   3   5       76.42       81.64     10.08 o
  -4  10  -1      229.20      327.90     15.63 o
  -4  11  -3       93.68      113.01     18.13 o
  -1   1   2        5.94       15.32     17.21 o
  -1   5   0      162.83      184.79     15.86 o
   1 -10 -12        7.40        9.24     14.24 o
   1 -10 -11        2.39        1.54     11.12 o
   1 -10 -10       10.30        9.93     10.70 o
   1  -9  -8        3.37       -9.12     11.86 o
   1  -2  -3      329.94      386.98     14.40 o
   1  -1  -3       51.53       35.76     11.89 o
   1   4 -13       18.64        5.16     13.43 o
   1   4  -7       39.33       41.34     11.24 o
  -6  -8   6       24.98       22.17     14.51 o
  -6  -4   7       72.53       72.36     11.12 o
  -6   0   7        0.49       -5.93     10.35 o
  -6   7   4        2.37       -2.73     11.35 o
  -6   8   3       37.83       43.92     11.89 o
  -5  -9   5        1.02        7.31     11.12 o
  -4  -3   6        5.76        1.92      9.47 o
  -4  -1   6       17.62       12.78      9.39 o
  -4   0   6        1.54       -6.58      8.97 o
  -4   7   3       60.19       45.92     12.12 o
  -4   8   2        6.49        9.93     12.05 o
  -1 -13  -5       26.45       15.97     15.51 o
  -1   7  -2      150.59      136.87     23.33 o
   1  -9  -9       99.71       46.50     12.51 o
   1  -8  -7       28.10       18.28     11.39 o
   1  -5  -4      606.31      503.15     14.20 o
   1   4 -12       17.48       -1.62     12.55 o
   1   4  -8        5.23        2.23     11.05 o
  -6  -5   7      293.47      225.02     12.20 o
  -6   1   7       47.99       37.99     10.62 o
  -6   4   6        0.72       -0.96     10.66 o
  -6   6   5       34.84       36.91     11.55 o
  -5  -7   6        0.31        7.39     10.43 o
  -5   3   6      153.46      154.15     10.89 o
  -4   1   6      654.84      906.41     13.66 o
  -4   6   4      190.28      207.89     13.01 o
  -4   9   1       97.11      118.78     13.36 o
  -3 -11   2        0.57       -1.19     17.40 o
  -3   4   4      258.59      337.56     11.39 o
   1  -9 -13        1.11        4.85     11.66 o
   1  -9 -12       20.29       10.55     13.70 o
   1  -9 -11        0.16        0.89     12.97 o
   1  -9 -10        1.03       -0.19     10.43 o
   1  -7  -6        4.98       -3.19     10.97 o
   1  -6  -5        6.18        9.39     10.89 o
   1   1  -4       53.69       60.24     10.82 o
   1   2 -15        2.72        7.24     14.16 o
   1   3 -14        0.06       -7.62     11.09 o
   1   3  -6      250.73      303.42     13.20 o
   1   4 -11        7.55        6.74     10.01 o
   1   4 -10      197.08      103.69     12.62 o
   1   4  -9      184.52      103.89     12.36 o
  -6  -6   7       72.86       70.51     11.59 o
  -6   2   7      126.05      130.02     11.24 o
  -5  -3   7       29.50       29.14      9.93 o
  -4 -10   4      241.03      224.13     16.36 o
  -4  -8   5       91.93       68.67     13.05 o
  -4  -5   6      340.86      328.82     11.39 o
  -3  -8   4       24.93       22.67     13.55 o
   1  -8  -8       63.59       25.10      9.78 o
   1  -4  -4      225.54      197.96     11.28 o
   1   2 -14        0.35       11.39     13.59 o
   1   2  -5      755.69      790.60     15.51 o
   1   3 -13        1.58       -7.97     10.58 o
  -6  -7   7       16.06        4.12     14.43 o
  -6   3   7       27.28       24.75     11.05 o
  -6   5   6       89.01       63.89     11.55 o
  -6   8   4        1.35        2.96     14.74 o
  -5   1   7        6.53        8.93      9.62 o
  -4  -6   6       27.19       20.90     11.82 o
  -4   5   5      119.28      120.55     12.66 o
  -4  10   0        3.59        6.24     13.47 o
  -4  11  -2        6.62        4.46     16.78 o
  -1  -5   2       60.67       46.27     17.47 o
  -1   2   2       13.44       11.89     12.82 o
  -1   4   1      469.39      636.17     19.01 o
   1  -8 -13       33.41       17.74     11.39 o
   1  -8 -12        5.97        4.20     10.78 o
   1  -8 -11        0.03       -9.31     10.08 o
   1  -8 -10       40.15       23.02     10.12 o
   1  -8  -9        0.76       -0.08      9.51 o
   1  -7 -14        4.05        8.39     13.97 o
   1  -7  -7        0.10       -0.96      9.08 o
   1  -5  -5      236.76      175.67     12.89 o
   1  -3  -4      711.33      730.09     17.40 o
   1   0  -4      279.13      317.39     13.01 o
   1   1 -15        4.46        7.70     11.39 o
   1   3 -12       40.72       23.17     10.08 o
   1   3 -11       19.63       11.24     11.82 o
   1   3  -7      118.32      119.78      9.97 o
  -6  -3   8       14.13       -2.16     10.89 o
  -6  -2   8        2.67       -6.66     11.01 o
  -6  -1   8        2.89      -10.78     10.78 o
  -6   0   8       15.57        0.12     11.05 o
  -6   7   5       19.41       24.60     11.59 o
  -5   2   7        0.65       11.24      9.62 o
  -4   3   6      299.41      338.68     11.82 o
  -3  -6   5       20.25       20.44     11.70 o
  -3   5   4        9.12       24.90      9.35 o
  -2 -14  -4        7.20       -0.12     18.21 o
  -2  -9   2        3.78        4.43     18.98 o
   1  -7 -13       19.66        9.85     10.97 o
   1  -7  -8        6.36       -1.92      9.31 o
   1  -6 -14        0.80        7.08     13.74 o
   1  -6  -6       19.41        8.47      9.05 o
   1  -5 -15        1.34        4.16     11.51 o
   1  -2  -4       19.12       17.28     10.01 o
   1  -1 -15        0.24        5.81     11.20 o
   1  -1  -4       21.11       17.01     10.32 o
   1   0 -15       94.50       21.13     11.82 o
   1   1 -14       18.76       10.85     10.66 o
   1   2 -13       23.10       14.66     10.39 o
   1   2  -6      651.77      825.78     16.24 o
   1   3 -10      332.33      353.19     11.78 o
   1   3  -9        0.18       -0.81      8.97 o
   1   3  -8       34.42       22.13      9.24 o
  -6  -4   8       54.96       39.84     11.43 o
  -6   1   8        0.03        9.12     10.97 o
  -6   4   7       10.53        1.39     10.97 o
  -6   6   6        0.65        6.66     11.16 o
  -5  -6   7       68.45       51.46     10.78 o
  -4  -1   7       77.44       95.76     10.12 o
  -4   0   7      188.24      121.44     12.28 o
  -4   7   4        1.28        8.78      9.74 o
  -4   8   3        7.70       -8.62      9.78 o
  -4   9   2        9.31       12.59     12.70 o
  -3 -10   3       27.60       14.28     15.59 o
   1  -7 -12       29.98       16.36     10.47 o
   1  -7 -11        4.66       -2.42     10.12 o
   1  -7 -10       10.23       -0.92      9.74 o
   1  -7  -9       47.90       30.52      9.85 o
   1  -6 -13        4.64       10.82     10.82 o
   1  -6  -7      167.12      112.55     10.32 o
   1  -5 -14       45.44       26.02     11.09 o
   1  -4 -15       27.08        8.01     11.43 o
   1  -4  -5      899.42      645.33     15.67 o
   1  -3 -15        0.22        1.66     11.32 o
   1  -2 -15        9.29        0.69     11.28 o
   1   0 -14       16.06       11.35     10.55 o
   1   1 -13      125.67       73.40     10.93 o
   1   1  -5      708.97      880.89     15.70 o
   1   2 -12        2.30       -1.66      9.74 o
   1   2 -11      323.51      204.38     13.20 o
  -6  -5   8      249.55      159.47     12.59 o
  -6   2   8        3.13        4.58     10.74 o
  -6   5   7        4.17        5.81     13.66 o
  -4  -9   5        0.50       -6.35     12.66 o
  -4  -7   6        7.45        7.04     12.20 o
  -4  -3   7       12.30        3.96      9.74 o
  -4   1   7       71.67       74.02      9.74 o
  -4   4   6       11.59        6.89      9.58 o
  -3  -3   6        7.44        4.12      9.47 o
  -3   0   6       39.74       51.15      9.31 o
  -3   1   6        9.24        9.20     10.93 o
  -1 -13  -7        0.00       -0.85     13.93 o
   1  -6 -12      102.51       72.48     10.78 o
   1  -6 -11       27.46       19.01     12.24 o
   1  -6  -9       75.20       44.30     12.01 o
   1  -6  -8        2.04       -6.12      9.24 o
   1  -5 -13       67.94       37.61     10.66 o
   1  -5  -6      163.77       99.38     10.16 o
   1  -4 -14        3.07       -2.58     10.74 o
   1  -3 -14        0.47       -0.58     10.70 o
   1  -3  -5       52.51       35.49     11.55 o
   1  -2 -14        5.57        0.04     10.62 o
   1  -1 -14        5.47       11.66     10.70 o
   1   0 -13        0.05       -0.27     10.16 o
   1   0  -5       52.56       53.46     10.01 o
   1   1 -12       85.93       34.56     10.20 o
   1   2 -10       17.47       10.35      9.58 o
   1   2  -9       11.72        8.08     11.35 o
   1   2  -8      211.67      260.00     12.82 o
   1   2  -7        0.50        3.93      9.08 o
  -6  -6   8       37.49       21.25     11.86 o
  -6   3   8       29.24       17.82     11.12 o
  -6   7   6        1.28        1.50     14.55 o
  -5  -7   7      168.00      146.38     11.70 o
  -5  -3   8       53.42       48.88     10.51 o
  -5   0   8       39.72       22.63     10.12 o
  -5   4   7       14.72       -0.35     10.24 o
  -4 -12   3        4.08       -0.35     17.98 o
  -4   2   7       87.76       93.53      9.97 o
  -4  10   1        6.62        6.54     13.32 o
  -4  11  -1       20.43       24.13     17.05 o
  -3  -7   5        1.63        5.23     11.59 o
  -1 -13  -8        0.03        0.92     14.32 o
  -1 -11  -3        5.98        1.92     13.63 o
  -1   3   2     7193.30    10186.86     53.50 o
  -1   8 -11       34.52       18.40     14.32 o
   1  -6 -10       56.05       36.30      9.97 o
   1  -5 -12      438.39      377.40     12.66 o
   1  -5 -11      126.57       75.02     12.24 o
   1  -5  -7      442.20      334.17     11.97 o
   1  -4 -13        0.00        2.16     10.01 o
   1  -4  -6      380.85      275.05     11.78 o
   1  -3 -13       14.94       14.70     10.16 o
   1  -2 -13       11.00       13.70     10.24 o
   1  -2  -5        2.92       -2.42      9.51 o
   1  -1 -13       70.41       51.81     10.51 o
   1  -1  -5      414.57      484.56     13.16 o
   1   0 -12       86.04       52.73     10.16 o
   1   1 -11        0.00        3.73      9.47 o
   1   1  -6      240.60      324.36     11.86 o
  -6  -2   9       23.79       18.90     13.86 o
  -6  -1   9        0.06        2.50     11.32 o
  -6   0   9        2.93       10.82     13.78 o
  -6   4   8        9.89        0.65     13.90 o
  -6   6   7       41.99       27.60     14.36 o
  -4 -11   4      154.05       91.99     18.40 o
  -4  -5   7      670.36      698.06     13.66 o
  -4   3   7      123.76       94.84     12.20 o
  -4   5   6       36.97       35.95      9.97 o
  -3  -9   4      134.30       60.20     14.36 o
  -3   2   6      227.33      231.67     10.89 o
  -1 -12  -5        4.19       -1.19     12.82 o
   1  -5 -10      931.58      776.66     14.74 o
   1  -5  -9     1152.04     1002.83     16.13 o
   1  -5  -8      179.33      129.91     10.66 o
   1  -4 -12       11.66        3.23      9.70 o
   1  -4 -11       26.14        7.39      9.51 o
   1  -4  -7        1.41       -2.35      8.78 o
   1  -3 -12        0.05       -8.54      9.43 o
   1  -3  -6        0.08        1.92      8.74 o
   1  -2 -12        7.71        2.04      9.55 o
   1  -1 -12       20.60        1.39      9.85 o
   1  -1 -11      101.12       79.68     12.12 o
   1   0 -11       21.57       13.78      9.58 o
   1   0  -6      111.28      144.76     10.28 o
   1   1 -10       26.02       20.21      9.74 o
   1   1  -9        0.48       -2.77      9.16 o
   1   1  -8        8.02       -1.92      9.01 o
   1   1  -7     2206.17     2676.21     21.94 o
  -6  -4   9        1.98        1.77     14.16 o
  -6  -3   9        5.82        4.73     11.32 o
  -6   1   9        0.14       -2.42     11.12 o
  -4  -8   6      151.04      138.87     13.82 o
  -4   7   5       21.50       15.32     10.08 o
  -4   8   4        5.70        2.04     10.08 o
  -4   9   3        5.03       -1.89     12.47 o
  -3   5   5      110.84       89.72     10.24 o
  -2 -14  -5       55.98       11.93     16.82 o
  -1  -2   3        0.07        0.27     14.13 o
  -1  -1   3       11.76       14.51     12.36 o
  -1   0   3      281.96      316.74     15.67 o
   1  -4 -10      159.18       91.53     10.12 o
   1  -4  -9        8.44        8.74      9.28 o
   1  -4  -8        6.60        1.85      8.85 o
   1  -3 -11        0.42       -1.92      9.20 o
   1  -3 -10      176.95      103.58     10.20 o
   1  -3  -7      157.02      106.31      9.89 o
   1  -2 -11       18.02       13.59      9.35 o
   1  -2 -10       44.62       34.41     11.32 o
   1  -2  -6      135.55      183.95     10.70 o
   1  -1 -10        0.66        4.93      8.97 o
   1  -1  -6      838.65     1075.04     15.90 o
   1   0 -10      110.98       82.75     10.08 o
   1   0  -9      170.61      211.70     10.51 o
   1   0  -8        7.53        0.19      9.01 o
   1   0  -7       31.02       54.96      9.39 o
  -6   2   9       30.65       15.67     11.47 o
  -6   5   8        5.13       -2.50     11.39 o
  -5 -10   6       20.80       14.16     14.70 o
  -4 -10   5        2.29       -4.73     15.17 o
  -4  -6   7       18.07       16.20     10.12 o
  -4  -1   8       91.65       70.75     10.28 o
  -4   4   7        8.63       12.74      9.74 o
  -4   6   6       30.85       20.44     12.12 o
  -4  10   2       17.32       14.13     13.20 o
  -4  11   0       18.76       14.28     16.67 o
  -2 -13  -3       13.50        1.12     16.90 o
  -1 -12  -6        5.92        4.62     12.93 o
  -1 -10  -2     1201.38      588.90     22.82 o
  -1   5   1      912.46     1424.57     24.02 o
  -1   6   0       20.70       21.09     13.13 o
  -1   7 -12        1.56        8.51     14.32 o
   1  -3  -9       12.55       -5.04      9.24 o
   1  -3  -8        8.19        7.85      8.89 o
   1  -2  -9        0.18       -5.62      8.89 o
   1  -2  -8        0.19        0.42      8.81 o
   1  -2  -7      365.77      333.52     12.01 o
   1  -1  -9       41.51       39.80      9.31 o
   1  -1  -8        2.85        2.58      8.81 o
   1  -1  -7      278.07      275.32     11.43 o
  -6   3   9       51.26       23.83     11.74 o
  -5   4   8       59.76       61.05     11.01 o
  -5   6   7        0.09        7.93     10.66 o
  -4   1   8      124.14      119.47     10.47 o
  -3  -1   7        7.02        0.23      9.43 o
  -3   0   7        2.19        2.73     11.20 o
  -1 -12  -7        2.48       -4.58     13.20 o
  -1  -3   3      145.51      139.95     14.93 o
  -1   1   3       51.53       39.57     13.01 o
  -6  -1  10       45.02       28.56     14.32 o
  -6   4   9        1.66       -2.54     11.66 o
  -5  -9   7        4.77       -4.20     14.59 o
  -4  -7   7       23.97       24.71     12.59 o
  -4  -4   8       43.68       28.29     10.16 o
  -4   2   8      224.46      188.60     10.78 o
  -4   8   5        5.19       -1.50     12.43 o
  -3  -8   5       14.30       13.01     11.86 o
  -3  -6   6        5.88        2.04      9.70 o
  -3  -3   7        9.11        2.93     11.62 o
  -3  -2   7       94.22       68.67      9.97 o
  -3   6   5       17.17       24.25      9.55 o
  -1 -12 -10       27.53       10.70     11.93 o
  -1 -12  -9       17.62       16.51     14.01 o
  -1 -12  -8        0.48        6.81     13.59 o
  -1   4   2      433.29      653.49     18.28 o
  -6  -2  10        0.33        5.93     11.70 o
  -6   0  10        4.06       -0.77     11.62 o
  -6   1  10       33.47       20.67     11.93 o
  -4  -9   6       19.31        5.12     13.24 o
  -4   3   8        0.53        3.77      9.58 o
  -4   9   4        5.99       -0.81     10.43 o
  -4  11   1       62.06       46.00     16.67 o
  -3   2   7       15.21       -0.15      9.58 o
  -1  -9  -1       31.44       22.25     15.01 o
  -1   2   3      329.94      480.71     15.55 o
  -6   2  10        0.02       12.28     11.74 o
  -5  -5   9        0.32        1.81     11.09 o
  -4  -5   8      708.49      572.66     13.74 o
  -4   4   8        8.76       -3.16      9.89 o
  -4   6   7       45.62       33.37     10.32 o
  -3 -14  -2       25.28        5.85     22.48 o
  -3  -4   7        2.07        3.12      9.31 o
  -3   3   7       48.48       29.95      9.51 o
  -2 -13  -4      134.81       38.57     16.28 o
  -1 -11  -5        2.87        1.04     12.32 o
  -1   6 -12      112.31       61.78     14.40 o
  -1   7  -1       28.72       31.41     19.63 o
  -5  -8   8       17.03       12.62     11.89 o
  -4  -8   7       11.71       10.51     15.24 o
  -4   0   9       47.72       40.11     10.16 o
  -4   1   9       16.09       13.09     12.20 o
  -3  -7   6       21.40       31.99     12.32 o
  -1 -11 -11        0.01        5.85     11.47 o
  -1 -11  -6       37.29       21.98     12.59 o
  -1  -8   0      102.21       72.86     21.59 o
  -1  -6   2        0.02       -2.62     18.32 o
  -1  -4   3      546.41      483.79     18.13 o
  -5   1  10       59.54       51.69     11.05 o
  -4  -6   8       27.59       21.90     10.39 o
  -4   2   9       10.49       10.35      9.62 o
  -4   5   8        2.57       -4.08     10.08 o
  -4   8   6       40.23       31.37     10.70 o
  -4   9   5        1.62        4.66     13.24 o
  -4  11   2       47.88       38.99     14.55 o
  -3 -11   3       11.36        2.50     20.82 o
  -3 -10   4        0.04        3.54     16.13 o
  -3  -5   7       58.92       52.42     10.08 o
  -3  -1   8       16.89       18.78     12.01 o
  -3   0   8       15.89       -9.47     11.35 o
  -3   4   7        8.96       -7.85      9.51 o
  -2 -13  -5        0.07        5.23     15.82 o
  -1 -11  -8      135.62       59.28     13.39 o
  -1 -11  -7        0.90        0.38     12.39 o
  -1   3   3      117.58      175.02     12.51 o
  -1   7  -9        4.69       -8.62     14.59 o
  -5  -7   9       31.39        8.28     14.70 o
  -4 -12   4        9.10        6.58     20.40 o
  -4 -11   5       37.41       26.14     18.17 o
  -4   3   9      152.00      124.86     10.89 o
  -4   7   7       74.98       59.81     10.89 o
  -4  10   4        1.63        0.12     13.51 o
  -3   2   8        0.05       -2.00     11.55 o
  -2   9  -9       18.35        7.39     18.48 o
  -1   5   2      293.39      437.98     16.01 o
  -5  -5  10       50.84       23.86     14.28 o
  -4 -10   6        1.13        3.00     15.78 o
  -4  -7   8        3.11       -0.65     13.16 o
  -4   4   9        1.85       -3.39     10.05 o
  -4   6   8       47.80       28.79     10.55 o
  -3  -9   5      205.92      160.39     15.24 o
  -3  -6   7        3.35        4.66     11.89 o
  -3  -3   8       10.33       12.59      9.58 o
  -3   3   8        8.21       -3.16     11.59 o
  -3   5   7        0.81        3.93      9.74 o
  -2 -13  -8        8.66       -1.00     14.66 o
  -2 -13  -7        4.75       -1.46     14.32 o
  -2 -13  -6        2.05        8.70     14.09 o
  -2   8 -11       27.30        5.74     17.28 o
  -1  -1   4       53.69       62.55     11.93 o
  -1   0   4      279.13      336.98     13.93 o
  -1   1   4       21.11       13.70     11.12 o
  -1   6   1      232.90      252.50     15.40 o
  -4  -5   9      304.69      256.50     12.32 o
  -4   0  10       22.09       25.71     12.70 o
  -4   8   7        1.42       26.25     13.09 o
  -4   9   6       46.68       38.84     13.59 o
  -4  11   3        2.14       -6.50     14.20 o
  -3  -8   6       68.70       50.38     14.63 o
  -3  -4   8        2.06       18.09     11.93 o
  -1 -10  -9       13.28        5.58     12.70 o
  -1  -2   4       13.70       11.66     10.89 o
  -1   4   3     2179.92     2963.23     29.56 o
  -5  -6  10        2.69       16.63     14.70 o
  -5  -2  11       49.94       37.22     11.39 o
  -4  -9   7       24.25       30.02     13.97 o
  -4  -2  10      287.89      307.85     12.36 o
  -4   2  10      181.75      167.70     11.16 o
  -4   5   9        8.01       -9.82     10.39 o
  -4   7   8        7.36        8.97     10.55 o
  -4  10   5       13.72        8.54     13.93 o
  -3 -14  -3       23.66        7.70     19.13 o
  -2 -12  -3      176.52       58.78     17.28 o
  -1  -9 -11       21.01        6.20     10.55 o
  -1   2   4       19.12       25.21     11.01 o
  -5  -4  11        4.01       -2.58     14.32 o
  -5   3  11       12.84        6.85     11.43 o
  -4  -8   8        1.43       -0.35     13.74 o
  -4  -6   9      122.36       97.84     11.47 o
  -4  -3  10        1.77       -6.85     10.43 o
  -4   3  10        7.83       -3.73     10.01 o
  -4   6   9       70.47       53.46     13.36 o
  -3  -5   8      678.87      431.86     15.51 o
  -3  -1   9        0.47       -4.04      9.89 o
  -3   0   9        3.83       -2.00      9.89 o
  -3   1   9       16.12       13.39      9.70 o
  -3   5   8      611.32      496.76     15.32 o
  -2 -12 -10        6.26      -14.43     14.43 o
  -1  -5   3      297.80      296.61     19.28 o
  -1  -3   4       50.33      115.32     13.90 o
  -5   4  11        2.79      -11.66     11.66 o
  -4  -4  10       21.32       -3.77     10.74 o
  -4   4  10        4.17        5.77     10.39 o
  -4   9   7       73.24       60.24     14.05 o
  -4  11   4        2.60       -0.96     14.40 o
  -3  -7   7       77.73       69.63     12.74 o
  -3  -2   9       80.32       50.35     10.39 o
  -3   2   9        0.63       -4.50      9.47 o
  -2 -12  -9        0.03       10.82     14.01 o
  -2 -12  -4       69.15       36.64     15.43 o
  -2   8 -10        0.47       -1.27     14.05 o
  -1  -9  -9       11.44       10.08     12.28 o
  -1   3   4      711.33     1126.93     17.82 o
  -1   7   0        5.75        1.19     15.36 o
  -5  -1  12       22.17       16.86     14.55 o
  -5   0  12       55.24       17.24     11.89 o
  -5   1  12       24.31       11.16     12.01 o
  -4   5  10        1.65        1.58     10.66 o
  -4   7   9       64.13       32.10     13.59 o
  -4   8   8       26.98       15.94     10.93 o
  -4  10   6        2.04        4.62     14.16 o
  -3  -3   9      188.51      178.02     11.24 o
  -3   3   9      345.42      250.69     11.59 o
  -2 -12  -8       13.99        6.43     11.47 o
  -2 -12  -7        7.65       -1.85     13.55 o
  -2 -12  -6       23.81        2.16     13.47 o
  -2 -12  -5        4.08        0.96     13.01 o
  -2 -11 -11        9.72       -9.58     11.86 o
  -1   5   3      166.88      187.45     14.13 o
  -5   2  12       38.53       13.70     12.16 o
  -4  -5  10        1.10       -2.12     10.89 o
  -4  -1  11        1.41        4.97     10.58 o
  -4   2  11        5.03        2.93     10.66 o
  -4  11   5       60.25       40.22     15.05 o
  -3  -6   8        0.00       -7.35     12.01 o
  -3  -4   9       33.51       15.97     12.32 o
  -3   4   9       23.73       30.91     10.08 o
  -2 -11 -10       26.13       22.21     14.05 o
  -2 -11  -1        0.04        1.73     17.01 o
  -2 -10 -12        5.20        3.62     11.74 o
  -2   5 -13        8.63       15.47     14.36 o
  -2   6 -12        0.41        4.20     14.24 o
  -2   7 -11       11.91        1.04     14.24 o
  -1  -7 -11       10.66        5.85     10.24 o
  -1  -6 -12      104.75       65.86     11.09 o
  -1   0   5       52.56       59.28     10.78 o
  -1   1   5      414.57      460.12     13.78 o
  -1   4   4      225.54      248.88     14.24 o
  -4 -11   6       19.57        8.97     16.67 o
  -4 -10   7        9.07        3.23     14.40 o
  -4   6  10       19.66       11.05     11.20 o
  -4   9   8       20.49        4.85     14.05 o
  -3 -13  -1        6.69        7.43     21.13 o
  -3  -9   6        0.31        6.24     14.51 o
  -3   0  10       17.63       18.78     10.20 o
  -3   1  10       70.08       46.88     10.28 o
  -2  -9 -13        0.13       12.82     11.74 o
  -1  -9  -5       17.93       13.78     10.20 o
  -1  -8  -9       23.40       15.01      9.85 o
  -1  -5 -12      398.69      336.72     12.39 o
  -1  -4   4       47.88       46.38     12.82 o
  -1  -1   5      708.97      727.20     16.47 o
  -1   2   5        2.92       -2.46     10.24 o
  -4  -9   8       25.38       12.24     14.24 o
  -4  -6  10        3.31        5.27     11.55 o
  -4   8   9       36.23       31.56     11.43 o
  -4  10   7       10.02        9.43     11.74 o
  -3 -10   5        3.86        2.96     16.67 o
  -3  -8   7       43.32       26.56     13.05 o
  -3  -5   9       97.39       77.52     12.86 o
  -3  -2  10        7.82       15.78     12.20 o
  -3  -1  10       46.89       29.79     10.24 o
  -3   2  10       10.50       -7.97      9.66 o
  -3   3  10      125.63       84.76     10.43 o
  -3   7   8        5.61       -3.81     10.16 o
  -2 -11  -9       16.81       21.55     11.09 o
  -2 -10 -11        0.88        8.47     11.12 o
  -2  -9 -12        2.22       -4.23     13.66 o
  -2  -8 -13       74.25       36.22     14.01 o
  -2  -7 -14       30.65       11.39     11.70 o
  -2  -4 -15       12.99       16.28     11.78 o
  -2  -1 -15       32.05       13.66     14.40 o
  -2   0 -15        1.38       -6.31     11.78 o
  -2   3 -14       22.85        6.31     11.74 o
  -1  -8  -8       10.14       -2.16     12.01 o
  -1  -7 -10       70.05       48.11     10.24 o
  -1  -2   5      755.69      935.17     17.09 o
  -1   1 -12       60.55       32.72     10.28 o
  -1   3   5       52.51       43.49     12.55 o
  -1   5  -9        1.61      -12.12     12.12 o
  -4  -8   9       96.59       72.71     14.82 o
  -4   5  11       21.46       20.44     11.09 o
  -4   7  10        6.79        1.23     11.28 o
  -4  11   6        6.17      -10.43     14.86 o
  -3  -7   8       53.14       40.07     13.39 o
  -3  -3  10        8.43        4.50     12.28 o
  -3   4  10       37.95       35.57     10.28 o
  -3   6   9       43.61       59.01     10.82 o
  -2 -11  -8       40.32       25.67     11.05 o
  -2 -10 -10        0.99        8.97     13.32 o
  -2  -6 -14       36.95       30.48     11.62 o
  -2  -3 -15        0.06        2.04     11.62 o
  -2  -2 -15        5.05       -0.73     11.70 o
  -2   2 -14        1.44        6.81     11.55 o
  -2   4 -13        0.20        5.70     11.32 o
  -2   5 -12      195.70      152.35     15.13 o
  -2   7 -10        7.95        7.58     13.63 o
  -1  -5 -11      245.87      222.51     11.43 o
  -1   5   4      606.31      499.03     17.47 o
  -1   6   3      114.82       90.14     13.13 o
  -4  -5  11        4.49      -10.05     14.01 o
  -4  -1  12       11.45       -4.04     11.05 o
  -4   3  12        2.06       -3.62     11.09 o
  -4   6  11        1.19        7.51     11.39 o
  -4   9   9        0.50        7.16     14.66 o
  -4  10   8       53.47       42.72     14.93 o
  -3   5  10      122.57       87.07     13.28 o
  -3   8   8       46.84       48.11     13.20 o
  -2 -11  -7        6.98      -11.05     12.97 o
  -2 -11  -2       13.14        7.16     14.16 o
  -2  -9 -11       64.65       31.33     13.43 o
  -2  -8 -12        0.04        5.74     13.32 o
  -2  -7 -13        8.42       11.82     11.16 o
  -2  -5 -14        1.35       15.20     11.28 o
  -2   1 -14        4.37        0.04     11.28 o
  -2   6 -11       26.04       10.62     13.74 o
  -1  -4 -11      280.07      245.99     11.28 o
  -1  -3   5       47.41       48.46     12.82 o
  -1   1 -11        0.00        2.27     12.09 o
  -1   4   5      899.42      715.81     18.71 o
  -4   4  12        0.16      -10.85     11.43 o
  -4   8  10       25.08       16.55     11.86 o
  -3 -13  -7       15.29        4.85     14.86 o
  -3 -13  -2        0.47       -1.58     17.98 o
  -3 -11   4       24.07        3.16     23.02 o
  -3  -6   9      254.66      234.83     14.55 o
  -3  -4  10        0.47        3.27     10.24 o
  -3   0  11        5.25        9.20     10.35 o
  -3   1  11        1.61        1.04     10.32 o
  -3   2  11       21.96       10.82     10.16 o
  -3   7   9        3.39       -0.62     10.35 o
  -3  10   6       13.16        9.74     13.51 o
  -2 -11  -6        1.34       -3.73     12.66 o
  -2 -11  -5       19.65       10.28     12.89 o
  -2 -11  -3        1.34        9.85     14.28 o
  -2 -10  -9       17.46        3.58     10.85 o
  -2  -6 -13      113.87       78.60     11.59 o
  -2  -4 -14       22.14       12.12     11.01 o
  -2  -3 -14       11.25        0.42     11.01 o
  -2  -2 -14        2.27       -0.04     11.01 o
  -2  -1 -14       45.72       32.56     11.28 o
  -2   0 -14        0.06        1.15     11.05 o
  -2   3 -13        0.56        7.47     11.28 o
  -1  -8  -2      207.99      163.28     15.78 o
  -1  -5 -10     1786.57     1747.05     19.13 o
  -1  -3 -11       67.88       62.24      9.89 o
  -1  -1 -11        0.00       -0.50      9.74 o
  -1   0   6      111.28      147.80     11.16 o
  -1   1   6      838.65     1134.51     16.74 o
  -1   2   6      135.55      107.16     13.32 o
  -1   7   2        8.77        3.73     13.32 o
  -4   5  12        0.10      -11.74     11.74 o
  -3 -13  -6       12.65        6.70     14.66 o
  -3 -13  -3       73.88       24.17     16.55 o
  -3  -2  11       32.37       34.06     12.93 o
  -3  -1  11        0.00        1.19     10.39 o
  -3   3  11       41.47       28.14     10.24 o
  -3   6  10       51.84       72.36     10.93 o
  -2  -9 -10        3.94       -4.85     10.51 o
  -2  -7 -12       96.55       51.15     11.20 o
  -2  -5 -13        0.37       11.35     13.05 o
  -2   2 -13       39.36       36.26     11.20 o
  -2   4 -12        0.17       -6.62     11.01 o
  -1  -8  -4       72.14       44.80     12.74 o
  -1  -8  -3      138.34       93.57     13.24 o
  -1  -1   6      240.60      394.22     13.24 o
  -1   3   6        0.08       14.86     12.09 o
  -4  -9   9       43.99       18.82     15.01 o
  -4  -4  12       16.64       11.43     11.70 o
  -4   0  13       20.58        5.77     11.89 o
  -4   2  13       15.77       30.68     11.86 o
  -4   6  12       33.06       19.90     12.16 o
  -3  -5  10       75.05       55.20     13.32 o
  -3   4  11       63.70       56.81     11.01 o
  -3   8   9      114.60       78.67     11.74 o
  -3   9   8      108.07       74.79     11.59 o
  -2 -10  -8        0.66       -5.35     10.35 o
  -2  -8 -11       45.97       28.10     10.82 o
  -2  -4 -13       19.95       15.67     10.62 o
  -2   1 -13       33.21       20.02     10.93 o
  -2   6 -10       21.04       23.98     13.28 o
  -1  -7  -7        0.26       -1.19      9.70 o
  -1  -5  -9       11.20       -9.97      9.97 o
  -1  -5   4      188.33      176.83     16.55 o
  -1  -2   6      651.77      636.79     17.44 o
  -1   3  -9       98.59       58.58     12.32 o
  -1   5   5      236.76      235.72     12.32 o
  -1   6   4       38.96       39.34     10.32 o
  -4  -8  10        0.01       -7.51     14.93 o
  -4   4  13       16.51       23.33     12.24 o
  -3  -9   7      109.31       56.81     15.94 o
  -3  -8   8        9.86       12.12     13.39 o
  -3  -7   9      182.66      154.65     14.59 o
  -3  -3  11        0.16       -2.08     10.62 o
  -3   5  11      256.65      179.56     12.12 o
  -3   7  10       30.56       37.45     10.89 o
  -2 -10  -7       25.93       11.47     12.70 o
  -2  -9  -9       17.43       12.89     10.47 o
  -2  -6 -12       31.18       21.29     10.70 o
  -2  -3 -13       13.97        2.69     10.74 o
  -2  -2 -13       39.56       27.06     10.93 o
  -2  -1 -13       36.05       16.01     10.70 o
  -2   0 -13       92.33       72.98     11.20 o
  -2   3 -12       49.34       18.51     10.93 o
  -1  -6   3      303.68      301.69     23.02 o
  -1  -4   5       86.12       92.45     13.36 o
  -1  -2 -10        2.02       -8.78      9.55 o
  -1   4  -8        2.63        7.39     12.20 o
  -1   4   6      380.85      532.79     13.70 o
  -1   7   3       87.68       67.74     12.62 o
  -3 -10   6        0.06       -0.38     17.13 o
  -3  -4  11       22.43       23.83     13.51 o
  -3  -1  12      291.41      225.05     14.47 o
  -3   0  12       38.29       24.98     10.89 o
  -3   1  12        8.26       -3.12     10.66 o
  -3   2  12        3.74       -7.39     10.89 o
  -3   3  12        0.67        6.16     10.89 o
  -3   6  11       36.51       29.75     11.28 o
  -2  -8 -10        6.03       -3.39     10.24 o
  -2  -7 -11       39.66       23.59     10.47 o
  -2  -5 -12       31.42       32.33     10.32 o
  -2   2 -12        1.15       -7.08     10.55 o
  -1  -4  -9       16.87       14.59      9.70 o
  -1  -3   6      250.73      222.63     14.43 o
  -1   0   7       31.02       33.29     10.20 o
  -1   1   7      278.07      414.77     12.62 o
  -1   2  -9       14.05       14.24      9.82 o
  -1   2   7      365.77      418.62     12.89 o
  -3  -6  10        1.05       -1.77     11.01 o
  -3  -2  12       42.96       25.67     11.05 o
  -3   4  12        8.48       12.01     10.93 o
  -3   8  10        3.81       -0.85     11.09 o
  -3   9   9        6.12        9.16     11.32 o
  -3  10   8        6.07        5.62     14.09 o
  -2  -9  -8       50.75       36.34     10.32 o
  -2  -6 -11        0.01       -7.54     10.35 o
  -2  -4 -12       19.07        7.66     10.05 o
  -2   1 -12       42.73       14.36     10.62 o
  -1  -7  -5       68.49       46.50     10.24 o
  -1  -3  -9      404.47      292.34     12.43 o
  -1  -2  -9       55.47       34.80     11.93 o
  -1  -1   7     2206.17     2882.75     24.02 o
  -1   1  -9      147.06      157.54     11.09 o
  -1   3   7      157.02      137.33     11.09 o
  -1   5   6      163.77      151.04     11.43 o
  -1   6   5        6.18       21.55      9.97 o
  -3  -5  11        3.70       -5.20     13.63 o
  -3  -3  12       20.62       15.40     13.78 o
  -3   5  12        7.95       -5.62     11.43 o
  -3   7  11       16.35       11.35     11.28 o
  -2 -10  -5        0.29       -1.42     12.32 o
  -2  -8  -9        8.82        8.89      9.93 o
  -2  -3 -12       52.29       31.87     10.28 o
  -2  -2 -12       38.34       31.75     10.51 o
  -2  -1 -12       17.59       16.67     10.47 o
  -2   0 -12       74.35       60.58     10.89 o
  -2   3 -11        0.83      -12.86     12.86 o
  -1  -7  -4       26.80       22.82     12.01 o
  -1  -4  -8       46.98       41.69      9.82 o
  -1  -2   7        0.50       15.70     12.47 o
  -1  -1  -9       28.77       29.64      9.85 o
  -1   0  -9        1.44        4.00      9.47 o
  -1   3  -8        0.94       -3.73      9.89 o
  -1   4   7        1.41       -9.70      9.70 o
  -1   7   4      328.93      267.20     12.78 o
  -1   8   0      128.68       86.91     20.05 o
  -1   8   1       36.85        3.46     16.47 o
  -3 -12   1        7.88        5.27     23.33 o
  -3   0  13       12.70       19.98     11.59 o
  -3   1  13       34.76       13.01     11.55 o
  -3   2  13       26.08       16.86     11.51 o
  -3   3  13        0.60       11.32     11.39 o
  -3   6  12        4.52       14.20     11.39 o
  -3   8  11        1.88      -11.59     13.93 o
  -3   9  10        2.95       -1.89     11.74 o
  -3  10   9       12.10        1.46     14.63 o
  -2  -9  -7        2.85       -5.23     10.01 o
  -1  -7  -3      115.83       83.76     12.82 o
  -1  -7   0      279.42      153.89     23.48 o
  -1  -5  -7        4.04        8.04      9.66 o
  -1   1   8        2.85        5.43     11.97 o
  -1   2  -8      108.01       68.74     12.66 o
  -1   2   8        0.19       -0.73     11.78 o
  -1   4  -7       60.88       40.30     12.51 o
  -1   6   6       19.41       28.21     10.32 o
  -1   8  -1        9.14        6.12     30.41 o
  -3  -9   8        3.93        3.23     15.82 o
  -3  -8   9       41.53       21.90     14.16 o
  -3  -7  10       20.65       12.55     14.09 o
  -3  -4  12       12.03       -8.20     11.35 o
  -3  -1  13        1.88       -3.35     11.35 o
  -3   4  13        1.71        4.73     11.47 o
  -3   7  12       62.05       67.24     14.74 o
  -2  -8  -8       27.64       13.28     10.24 o
  -2  -7  -9        4.39       -4.39     12.55 o
  -2  -6 -10        4.23        5.97     10.05 o
  -2  -4 -11       47.19       25.87     10.05 o
  -2   2 -11       23.50       24.98     10.35 o
  -1  -7  -2        1.96       -2.46     13.82 o
  -1  -5   5      118.61       99.34     13.36 o
  -1  -4   6        2.63       -2.93     12.12 o
  -1  -2  -8       15.42        0.46     11.55 o
  -1   0   8        7.53        1.23      9.85 o
  -1   1  -8      480.52      388.56     15.01 o
  -1   3   8        8.19       -2.58      9.74 o
  -1   5   7      442.20      364.12     13.13 o
  -1   7   5      165.79      121.32     11.93 o
  -1   8   3       20.52       11.05     14.74 o
  -3  -6  11       15.74       16.63     14.24 o
  -3  -2  13        0.54       -7.35     11.32 o
  -3   5  13       33.50       40.57     12.09 o
  -3  11   8       36.18       16.59     12.36 o
  -3  12   6        4.68        5.43     15.20 o
  -2  -9  -6        0.46        5.27     10.08 o
  -2  -5 -10       25.94       14.16     12.36 o
  -2  -3 -11        0.04       -9.82      9.82 o
  -2  -2 -11       50.78       31.02     10.28 o
  -2  -1 -11       54.37       33.68     10.35 o
  -2   0 -11        2.18       -1.35     10.08 o
  -2   1 -11        7.91        0.96     10.08 o
  -1  -7  -1      126.43       90.88     16.13 o
  -1  -5  -6       41.67       35.83     10.12 o
  -1  -4  -7       21.71       14.20      9.74 o
  -1  -3   7      118.32      136.18     11.32 o
  -1  -1  -8        9.29       19.13      9.55 o
  -1  -1   8        8.02        8.20     10.16 o
  -1   4   8        6.60        1.73      9.93 o
  -3 -11   5        2.38       -0.81     23.98 o
  -3  -5  12       48.67       28.75     14.43 o
  -3  -3  13        0.58        8.89     11.74 o
  -3   1  14        1.05        3.89     11.74 o
  -3   2  14        0.04       -1.39     11.97 o
  -3   3  14        1.51       -7.35     11.82 o
  -3   6  13       14.47        5.54     12.16 o
  -3   8  12        2.33        5.85     11.97 o
  -3   9  11       42.92       38.03     12.47 o
  -3  10  10       17.32        3.62     12.43 o
  -2  -8  -7       15.59        3.50     12.43 o
  -2   3 -10       13.40       12.89     10.12 o
  -1  -6   4       28.38       18.40     16.09 o
  -1  -2   8      211.67      210.20     14.09 o
  -1   1   9       41.51       33.49     12.51 o
  -1   2   9        0.18      -12.32     12.32 o
  -1   5   8      179.33      144.57     11.55 o
  -1   6   7      167.12      135.45     11.55 o
  -1   7   6        4.98       -0.96     10.28 o
  -1   8   4      153.27       94.26     13.70 o
  -3 -10   7        0.31       -5.70     16.09 o
  -3  -1  14        0.06       -6.54     11.89 o
  -3   0  14       49.68       24.83     12.12 o
  -3   4  14        9.82       13.01     12.12 o
  -2  -7  -8       23.58       18.36     10.55 o
  -2   2 -10       65.63       40.18     12.86 o
  -1  -6  -4      181.18      261.24     12.39 o
  -1   0   9      170.61      173.82     11.62 o
  -1   2  -7       84.88       60.58     12.55 o
  -1   3   9       12.55       14.28     10.28 o
  -1   4   9        8.44        4.39     12.43 o
  -1   8   5       61.51       44.42     13.13 o
  -4 -13  -5       15.22        0.50     15.05 o
  -4 -11  -9       38.56       14.24     14.66 o
  -4  -8 -12       23.47        6.24     11.97 o
  -4  -6 -13       46.60       26.64     12.16 o
  -3  -8  10       33.89       19.48     14.78 o
  -3  -7  11       12.49        3.54     14.66 o
  -3  -4  13       24.68       21.94     12.32 o
  -3  -2  14        7.21       -3.08     12.16 o
  -2  -3 -10       26.25        7.62     10.16 o
  -2  -2 -10       14.92       28.41     12.32 o
  -1  -5  -5     1128.75     1405.10     19.59 o
  -1  -5   6      780.99      504.30     18.05 o
  -1  -4  -6       25.09       17.21      9.85 o
  -1  -4   7       39.33       27.06     10.55 o
  -1  -3   8       34.42       17.36     12.78 o
  -1  -2  -7        3.59        2.89      9.70 o
  -1  -1   9        0.48        3.73     10.51 o
  -1   6   8        2.04       14.13     10.62 o
  -1   7   7        0.10       -6.62     10.20 o
  -4 -12  -7       11.40       12.47     14.82 o
  -4 -10 -10       12.32       19.09     11.82 o
  -4  -9 -11        1.43       -0.62     11.82 o
  -4  -5 -13       82.87       52.15     14.66 o
  -3  -9   9        4.31        9.51     16.55 o
  -3  -6  12        0.51        5.58     12.05 o
  -2  -1 -10        4.25        5.93     10.12 o
  -2   0 -10      112.87       84.87     11.12 o
  -1  -6  -3      123.52       81.87     13.47 o
  -1  -2   9       11.72       25.37     12.70 o
  -1   0  -7       14.59       14.78      9.74 o
  -1   1  10        0.66        3.96     12.32 o
  -1   2  10       44.62       41.30     10.39 o
  -1   3  10      176.95      129.94     13.39 o
  -1   5  -5      167.55      105.81     13.63 o
  -1   5   9     1152.04      922.93     16.28 o
  -1   6  -4        9.35       12.39     14.43 o
  -1   8   6        4.01        5.54     10.35 o
  -4 -13  -4       54.90       25.52     15.24 o
  -4  -7 -12       12.97       -8.70     11.66 o
  -4  -4 -13        8.26        8.28     11.78 o
  -4   1 -13        0.96       -2.46     14.55 o
  -3  -5  13       11.23       11.39     12.39 o
  -2  -7  -7       17.50       -1.54     10.05 o
  -2  -4  -9       36.47       14.32      9.97 o
  -1  -3  -6       93.46       65.63     10.93 o
  -1   0  10      110.98       97.69     11.51 o
  -1   4  10      159.18      156.96     11.39 o
  -1   6   9       75.20       74.67     11.28 o
  -1   7   8        6.36       -1.92     10.62 o
  -1   8   7       28.10       20.32     12.97 o
  -1   9   3        3.75       -1.39     14.74 o
  -4 -13  -3       11.04        6.35     17.05 o
  -4 -12  -6        3.20        1.92     14.51 o
  -4 -11  -8        2.36        6.93     11.66 o
  -4  -8 -11        1.75        3.77     11.28 o
  -4  -6 -12        2.17       -9.62     11.51 o
  -4  -3 -13       19.46        2.00     11.70 o
  -4  -2 -13        0.02       -7.54     11.43 o
  -4  -1 -13       14.85       14.93     11.74 o
  -4   0 -13       12.16        7.08     11.78 o
  -1  -6   5      155.31      101.61     15.86 o
  -1  -5  -4      511.43      594.52     15.32 o
  -1  -4  -5     1118.41     1439.04     18.98 o
  -1  -4   8        5.23        8.20     12.86 o
  -1  -3   9        0.18        6.54     12.55 o
  -1  -2  -6       18.59       15.78     10.20 o
  -1  -1  10       26.02       29.45     10.82 o
  -1   5  10      931.58      829.97     15.90 o
  -1   9   4       14.64        7.97     13.05 o
  -1   9   5       34.87       33.53     13.43 o
  -4 -10  -9        0.08       -1.15     11.35 o
  -4  -9 -10       36.46       12.32     11.59 o
  -4   3 -12       33.45        6.04     14.51 o
  -3 -10   8       17.86        6.77     16.74 o
  -3  -8  11        0.13       -5.62     15.17 o
  -1  -6  -2      232.14      170.47     15.47 o
  -1  -5   7      242.62      161.62     14.47 o
  -1  -2  10       17.47       21.25     13.16 o
  -1  -1  -6      104.61       93.26     11.09 o
  -1   1  11      101.12       76.87     11.12 o
  -1   2  11       18.02       16.17     10.39 o
  -1   3  11        0.42       -2.23     10.12 o
  -1   4  11       26.14       34.53     10.47 o
  -1   6  10       56.05       56.04     10.93 o
  -1   7   9       47.90       53.58     10.89 o
  -1   8   8       63.59       41.53     11.09 o
  -1   9   1       12.25       11.93     16.59 o
  -1   9   6       55.91       28.68     13.32 o
  -4 -13  -2        2.67        6.24     14.78 o
  -4 -11  -7        1.81        6.74     14.05 o
  -4  -7 -11       26.38       25.17     11.35 o
  -4  -5 -12        6.93        2.66     11.12 o
  -4   5 -11      327.64      187.22     16.24 o
  -3 -11   6       35.49       17.32     24.83 o
  -3  -9  10       22.49       -1.08     17.40 o
  -1   0  -6      270.09      418.39     13.09 o
  -1   0  11       21.57       26.21     10.74 o
  -1   1  -6      811.42      652.95     17.05 o
  -1   4  -5      108.34       86.72     13.43 o
  -1   5  11      126.57      127.60     11.35 o
  -1   9   7       65.98       47.57     12.89 o
  -4 -13  -1       13.78        8.31     17.05 o
  -4 -12  -5       71.52       43.34     12.16 o
  -4 -10  -8       19.92        5.89     13.74 o
  -4  -9  -9       11.23        6.12     13.51 o
  -4  -8 -10       27.89       14.59     11.12 o
  -4  -4 -12        2.37       -0.77     11.16 o
  -4  -3 -12        3.89       -8.16     11.12 o
  -4   1 -12        0.26        2.23     14.01 o
  -4   2 -12       12.99        0.50     11.59 o
  -1  -6   6        4.98        8.78     14.43 o
  -1  -5  -3        9.02       10.35     13.01 o
  -1  -4   9      184.52      124.40     13.90 o
  -1  -3  10      332.33      211.89     14.40 o
  -1  -1  11        0.00       -2.16     10.47 o
  -1   2  12        7.71       15.67     10.32 o
  -1   3  12        0.05       13.70     10.35 o
  -1   6  11       27.46       22.48     10.93 o
  -1   7  10       10.23        9.39     10.55 o
  -1   8   9        0.76       -1.85     10.32 o
  -4 -13   0       23.44        8.54     19.13 o
  -4  -6 -11       13.32       14.59     11.16 o
  -4  -2 -12        6.18       16.78     11.16 o
  -4  -1 -12       72.31       62.32     11.59 o
  -4   0 -12        2.46        6.77     11.05 o
  -4   4 -11       12.44        8.20     14.36 o
  -4   6 -10        0.45       -0.77     14.82 o
  -1  -6  -1       31.10       21.98     15.13 o
  -1  -5   8       28.21       16.47     13.36 o
  -1  -4  -4     1437.13     2433.49     23.94 o
  -1  -2  11      323.51      254.61     12.36 o
  -1   0  12       86.04       81.37     11.01 o
  -1   1  12       20.60       12.47     10.66 o
  -1   4  12       11.66       -1.89     10.39 o
  -1   5  12      438.39      373.51     13.16 o
  -1   7  11        4.66        5.58     13.39 o
  -1   8  10       40.15       19.98     13.32 o
  -1   9   8        3.37       -0.46     10.66 o
  -4 -13   1       14.27        6.85     21.40 o
  -4 -12  -4       27.13        7.31     14.40 o
  -4 -11  -6        0.13       -2.85     13.66 o
  -4  -7 -10        0.23        8.31     10.97 o
  -4  -5 -11        7.28        5.85     10.74 o
  -3 -10   9       34.75        7.70     19.55 o
  -1  -2  -5       10.26        7.58     10.62 o
  -1  -1  12       85.93       50.77     13.24 o
  -1   6  12      102.51       95.49     11.55 o
  -1   9   9       99.71       78.41     11.39 o
  -1  10   4        5.30       -0.19     13.09 o
  -1  10   5      130.33       81.48     13.66 o
  -1  10   6        0.93       -1.35     12.93 o
  -5  -9 -10       68.27       36.84     12.28 o
  -4 -10  -7       46.97       26.14     13.82 o
  -4  -9  -8        8.00        1.62     13.51 o
  -4  -8  -9        3.85       -7.85     10.55 o
  -4  -4 -11        0.32       -5.47     10.43 o
  -4   3 -11        0.00        2.89     11.39 o
  -4   7  -9        7.27        3.81     14.70 o
  -1  -6   7       14.36        2.04     12.74 o
  -1  -4  10      197.08      143.53     13.74 o
  -1  -3  11       19.63       23.09     10.55 o
  -1  -1  -5      164.22      204.08     12.51 o
  -1   1  13       70.41       53.93     11.24 o
  -1   2  -5        1.04       -6.70     12.89 o
  -1   2  13       11.00       22.25     10.89 o
  -1   3  13       14.94       23.13     10.93 o
  -1   4  13        0.00       -1.58     10.74 o
  -1   5  13       67.94       46.46     13.97 o
  -1   7  12       29.98       15.13     13.82 o
  -1   8  11        0.03        5.89     10.85 o
  -1   9  10        1.03       -5.20     13.66 o
  -1  10   3        0.94       -3.96     13.28 o
  -1  10   7        0.56       -8.12     10.58 o
  -5  -7 -11        0.00       -6.58     11.86 o
  -4 -12  -3      258.56      201.23     15.90 o
  -4  -6 -10        0.03       13.51     10.62 o
  -4  -3 -11       58.54       47.46     10.93 o
  -4  -2 -11       11.96        9.58     13.20 o
  -4   1 -11        5.79       -1.54     13.20 o
  -4   2 -11       32.49       21.98     11.16 o
  -4   5 -10      181.17      131.91     12.59 o
  -3 -11  -1       41.00       33.64     15.36 o
  -1  -5   9      548.19      388.56     14.47 o
  -1  -3  -4      103.01      149.46     12.20 o
  -1  -2  12        2.30        7.20     10.51 o
  -1   0  -5      679.27     1155.02     18.28 o
  -1   0  13        0.05       15.82     10.85 o
  -1   6  13        4.64        3.93     11.28 o
  -1  10   8      171.98      160.35     12.24 o
  -5 -11  -7        9.98       10.28     14.86 o
  -4 -11  -5       70.78       48.69     11.55 o
  -4  -7  -9       29.73       35.87     13.16 o
  -4  -5 -10       43.78       35.91     13.05 o
  -4  -1 -11       46.37       30.45     11.12 o
  -4   0 -11       15.02      -10.74     10.74 o
  -4   8  -8        0.00       -1.89     14.70 o
  -3 -11   7       60.27       30.41     22.75 o
  -1  -5  -2       38.98       39.26     13.86 o
  -1  -4  -3     1768.23     3200.26     29.98 o
  -1  -1  13      125.67       68.71     11.70 o
  -1   1  14        5.47        5.74     13.74 o
  -1   2  14        5.57        1.42     11.32 o
  -1   3  14        0.47       -4.31     11.28 o
  -1   4  14        3.07        9.97     11.32 o
  -1   5  14       45.44       46.65     14.36 o
  -1   7  13       19.66       10.82     11.47 o
  -1   8  12        5.97        6.43     11.39 o
  -1   9  11        0.16       -1.96     11.35 o
  -1  10   2      472.64      364.77     19.28 o
  -1  10   9       29.93       15.70     11.51 o
  -5 -10  -8       13.92       -1.00     11.82 o
  -4 -10  -6        4.90       12.82     13.39 o
  -4  -8  -8        0.38        2.62     10.55 o
  -4   4 -10        0.00        4.16     11.05 o
  -4   6  -9        6.62       11.55     14.20 o
  -4   9  -7       21.43       13.93     17.55 o
  -3  -8  -6       48.00       28.71     10.82 o
  -1  -7   4        1.42        1.39     20.94 o
  -1  -6   0        1.55        1.77     18.05 o
  -1  -6   8        0.91        5.43     12.89 o
  -1  -5  10       35.46       28.75     13.09 o
  -1  -4  11        7.55        8.97     10.70 o
  -1  -3  12       40.72       26.37     11.05 o
  -1  -2  13       23.10       19.51     13.82 o
  -1   0  14       16.06       11.66     11.32 o
  -1   6  14        0.80       -0.42     11.89 o
  -1   8  13       33.41       19.21     14.43 o
  -1   9  12       20.29        6.77     14.43 o
  -1  10  10       10.30       14.55     11.39 o
  -1  11   6       22.46        6.58     13.59 o
  -5 -12  -5       15.93        9.55     12.28 o
  -4 -12  -2       83.53       45.00     14.51 o
  -4 -11  -4       27.63       29.37     13.70 o
  -4  -9  -7        5.79       -2.50     10.74 o
  -4  -6  -9      108.11       70.28     13.32 o
  -4  -4 -10       29.32       32.37     10.43 o
  -4   3 -10        1.55        8.35     11.09 o
  -1  -7   5       50.17       39.49     18.59 o
  -1  -2  -4      750.61     1302.06     19.59 o
  -1  -1  14       18.76       15.90     14.09 o
  -1   2  15        9.29       12.74     11.86 o
  -1   3  15        0.22        3.23     11.82 o
  -1   4  15       27.08       29.10     12.28 o
  -1   7  14        4.05        6.12     11.97 o
  -1  10  11        2.39        3.93     11.78 o
  -1  11   5        0.52        6.12     13.55 o
  -1  11   7      104.28       66.05     11.82 o
  -1  11   8       79.72       37.80     14.09 o
  -5 -11  -6       56.23       35.53     14.66 o
  -4  -3 -10       16.76       19.94     10.28 o
  -4  -2 -10        2.05       -1.62     12.62 o
  -4   2 -10        0.18       -2.50     10.74 o
  -1  -6   9        9.92       -4.77     13.05 o
  -1  -4  12       17.48       20.17     13.70 o
  -1  -3  13        1.58        9.70     13.78 o
  -1   1  15        0.24      -11.74     11.74 o
  -1   5  15        1.34       -2.93     12.12 o
  -1   9  13        1.11        7.01     12.16 o
  -1  10  12        7.40       -4.16     14.82 o
  -1  11   4       11.73       12.93     13.36 o
  -1  11   9       42.24       21.55     11.74 o
  -4 -12  -1        0.01       -5.27     16.01 o
  -4 -10  -5      165.38      124.94     14.16 o
  -4  -7  -8       26.25        6.00     10.58 o
  -4  -5  -9        1.59       -2.62     10.51 o
  -4  -1 -10      242.11      210.93     12.12 o
  -4   0 -10       28.19       11.05     10.70 o
  -4   1 -10       65.32       56.54     11.12 o
  -4   5  -9       55.55       49.11     11.66 o
  -4   7  -8       37.02       21.86     14.40 o
  -3 -11   1       29.95       14.16     17.21 o
  -1  -7   6       32.63       32.41     15.17 o
  -1  -5  11       39.94       20.59     11.01 o
  -1  -2  14        0.35       10.51     11.43 o
  -1  -1  -4        8.98       11.12     11.89 o
  -1   0  15       94.50       59.12     12.36 o
  -1   3  -4     2809.99     2784.02     35.64 o
  -1  11  10        6.57        2.42     11.93 o
  -5 -12  -4        0.99       -3.96     12.20 o
  -4 -11  -3        5.81       12.89     13.63 o
  -4  -9  -6        9.32       10.47     10.55 o
  -4  -8  -7       54.87       32.26     10.70 o
  -4   4  -9        0.14      -13.36     13.36 o
  -1  -7   7       35.96       25.25     15.28 o
  -1  -6  10      286.15      186.64     15.13 o
  -1  -4  13       18.64       -3.00     14.13 o
  -1  -3  -3     6391.15     8816.02     46.07 o
  -1  -1  15        4.46       10.89     11.89 o
  -1   0  -4       60.24       60.78     15.24 o
  -1  10   1     1684.15     1820.91     36.53 o
  -1  11   3      172.33      143.45     16.51 o
  -1  11  11        0.45        4.43     12.32 o
  -5 -11  -5        1.79       -3.81     14.40 o
  -4  -6  -8       27.46        4.08     10.39 o
  -4  -4  -9       40.03       20.36     10.35 o
  -4   8  -7        2.30        7.31     14.36 o
  -1  -5  -1       22.01       33.83     16.13 o
  -1  -5  12        2.16        1.27     13.66 o
  -1  -3  14        0.06        4.43     11.66 o
  -1  -2  15        2.72        0.08     12.09 o
  -1   1  -4      385.78      534.98     16.55 o
  -1  12   6        4.87       -2.19     14.01 o
  -1  12   7        4.00       10.62     14.32 o
  -1  12   8       39.86       19.21     12.20 o
  -1  12   9       23.40        6.43     14.97 o
  -5 -12  -3        0.60       -3.23     14.86 o
  -4 -12   0        0.02        2.00     16.17 o
  -4  -3  -9       14.67       -4.16      9.97 o
  -4   3  -9        1.23        4.43     10.66 o
  -4   6  -8       37.99       32.64     11.32 o
  -3 -11   2        0.57       -1.69     18.59 o
  -1  -7   8        0.06        3.43     12.82 o
  -1  -6  11        0.53       -2.96     13.63 o
  -1  -4  -2      650.01      760.03     18.63 o
  -1  12   5        1.22       -4.97     16.05 o
  -6  -5 -10        6.33       21.21     11.97 o
  -4 -10  -4       11.03        9.28     10.70 o
  -4  -9  -5       23.10       12.32     12.89 o
  -4  -8  -6       91.20       65.55     12.93 o
  -4  -7  -7        2.35        3.19     10.20 o
  -4  -5  -8      157.11      127.29     11.28 o
  -4  -2  -9       93.60       81.64     10.82 o
  -4  -1  -9       49.96       28.83     10.43 o
  -4   0  -9       19.67        4.62     12.59 o
  -4   1  -9       34.94       27.21     10.58 o
  -4   2  -9        1.43        7.51     10.43 o
  -4   9  -6        0.12       -4.00     14.47 o
  -3 -10  -1      917.63      955.84     19.94 o
  -3  -4  -7       12.24        6.50     10.20 o
  -1  -5  13        9.13       25.06     14.47 o
  -1  -4  14        4.15        3.43     12.01 o
  -6  -7  -9        0.03        4.23     11.74 o
  -6  -4 -10        0.07       -0.54     11.78 o
  -4 -11  -2       12.36        8.04     13.63 o
  -4   5  -8        9.07       -0.15     13.09 o
  -1  -7   9      365.07      281.29     16.24 o
  -1  -2  -3     1336.74     2237.34     26.40 o
  -1  11   2       26.83       21.52     18.55 o
  -1  12   4        2.60       17.74     15.90 o
  -6  -8  -8       20.76       10.55     11.74 o
  -6  -3 -10       29.14       14.47     11.78 o
  -4 -12   1       18.01       13.74     16.51 o
  -4  -6  -7       17.31       12.55     10.39 o
  -4  -4  -8       67.49       61.66     10.66 o
  -4   7  -7       39.56       36.87     14.09 o
  -4  10  -5        7.99        1.42     17.24 o
  -1  -7  10       51.02       39.88     15.82 o
  -1  -6  12       11.61        6.27     11.62 o
  -1  13   7       34.95       15.67     15.20 o
  -6  -9  -7        4.08       18.59     11.86 o
  -6  -2 -10       10.53       16.28     11.74 o
  -6  -1 -10       81.61       47.84     12.24 o
  -6   0 -10       11.96       13.43     11.89 o
  -6   1 -10       23.33       13.74     12.28 o
  -4 -10  -3      184.96      217.16     14.40 o
  -4  -7  -6       36.84       15.70     12.78 o
  -4  -3  -8        0.91        6.20      9.97 o
  -4   4  -8       16.93        8.35     10.66 o
  -3 -11   3       11.36        6.04     21.67 o
  -1  13   6       16.25       -1.58     17.01 o
   1   3   7        0.63        0.04     10.35 o
   1   3   9      404.47      308.19     15.09 o
   1   4   7       21.71       23.09     12.78 o
   1   4   8       46.98       33.76     10.66 o
   1   4   9       16.87       -2.81     13.01 o
  -6  -7  -8       10.37        4.50     11.43 o
  -6  -5  -9        1.08        8.47     11.43 o
  -4 -11  -1      188.16      190.68     16.78 o
  -4  -9  -4        3.93        2.16     12.82 o
  -4  -8  -5      131.03      104.85     13.28 o
  -4  -5  -7       41.07       31.18     10.62 o
  -4  -2  -8       38.77       49.31     10.39 o
  -4   3  -8       32.46       16.86     10.35 o
  -4   6  -7        1.04       -6.08     13.28 o
  -3 -10   0        9.18        0.81     14.59 o
  -3  -6  -5       21.93       11.35     10.35 o
  -1  -7  11        8.54       -1.04     13.97 o
  -1  -6   1       30.09       32.33     21.09 o
  -1  -6  13        0.28        2.62     12.05 o
  -1  -1  -3      142.71      179.52     16.20 o
  -1   4  -3     1916.89     2787.52     35.22 o
   1   1   8        9.29       -4.73     12.62 o
   1   2   6       18.59        1.92     13.20 o
   1   2   7        3.59       -3.85     10.43 o
   1   2   8       15.42        3.62     10.24 o
   1   2  10        2.02       10.08     10.43 o
   1   3  10      100.37       93.80     11.28 o
   1   4   6       25.09       22.48     10.55 o
   1   5   8       21.49       19.48     10.62 o
  -6  -8  -7       49.34       37.87     14.09 o
  -6  -4  -9        0.86        6.12     11.28 o
  -4 -12   2        1.55       -1.08     18.36 o
  -4  -1  -8      245.21      244.99     11.89 o
  -4   0  -8       75.25       62.32     10.62 o
  -4   1  -8       69.97       48.58     10.82 o
  -4   2  -8       19.89       10.58     10.24 o
  -4   8  -6        8.92        3.85     13.93 o
  -3  -8  -3      657.07      922.12     15.97 o
  -3  -7  -4       76.94       88.14     10.78 o
  -1  -3  -2      243.58      306.12     16.20 o
  -1  12   3       49.29       18.28     17.78 o
  -1  13   5        7.74       -2.81     16.51 o
   1   1   6      104.61      103.42     13.97 o
   1   1   7       29.40       19.71     10.58 o
   1   1   9       28.77       37.91     10.78 o
   1   3   5      419.03      434.37     16.47 o
   1   3  12       25.84       29.71     12.78 o
   1   4  11      280.07      216.93     11.97 o
   1   5   6       41.67       44.26     10.70 o
   1   6   7        6.65       -0.23     10.28 o
   1   6   8       21.06       24.90     10.97 o
   1   6  10        5.63        2.50     10.62 o
   1   6  11       25.25       29.29     13.13 o
  -6 -10  -5       52.25       28.37     14.74 o
  -6  -9  -6       11.85        0.15     11.66 o
  -6  -6  -8        0.00       -4.43     11.12 o
  -6  -3  -9        0.32        0.35     11.20 o
  -4  -6  -6      441.29      404.65     14.82 o
  -4  -4  -7        0.55       -0.77     10.20 o
  -1  -7  12        2.29       -7.43     14.63 o
  -1   0  -3       19.26       22.75     14.82 o
   1   0   7       14.59       31.41     10.47 o
   1   0   8      145.84      155.19     11.78 o
   1   0   9        1.44        3.77     10.58 o
   1   1  11        0.00       13.39     10.51 o
   1   2   5       10.26        6.54     11.01 o
   1   2  12       61.76       61.35     11.05 o
   1   5  13       81.80       59.66     13.70 o
   1   7   8        0.53       -2.19     10.82 o
   1   7   9       35.80       16.70     10.85 o
   1   7  10       70.05       53.62     10.93 o
  -6  -2  -9       30.79       17.09     11.32 o
  -6  -1  -9        1.27        8.51     11.39 o
  -6   0  -9       88.28       89.57     14.32 o
  -6   1  -9       19.14       20.71     11.51 o
  -6   2  -9        0.00        3.23     11.62 o
  -4 -10  -2      728.53      855.91     17.90 o
  -4   5  -7        0.50       10.55     10.39 o
  -4   9  -5       11.62       15.82     16.63 o
  -3  -5  -5      218.48      300.19     11.78 o
  -1  -8   7       17.02       15.05     16.24 o
  -1  -8   8      117.64       91.26     16.05 o
   1   0   6      270.09      314.04     12.89 o
   1   1   5      164.22      224.98     12.89 o
   1   1  12        0.76        0.04     10.55 o
   1   3  13       28.07       17.74     10.85 o
   1   4  14       33.39       36.26     14.01 o
   1   7   7        0.26       -7.85     10.39 o
   1   7  12        0.01       10.05     10.97 o
   1   8  10        0.45        1.00     10.62 o
   1   8  11        0.40        7.58     13.36 o
  -6  -7  -7        0.76        0.81     11.05 o
  -6  -5  -8        2.57       12.05     11.24 o
  -4 -11   0        0.17        6.81     15.51 o
  -4  -9  -3        0.08        1.12     12.24 o
  -4  -8  -4       10.76        9.58     12.47 o
  -4  -7  -5       44.11       41.61     10.51 o
  -4  -3  -7        0.19        3.35      9.89 o
  -4   4  -7       57.12       49.46     12.82 o
  -4   7  -6       56.08       51.12     13.66 o
  -3  -9  -1        2.13        1.81     12.78 o
  -1  -8   6       70.74       63.74     18.71 o
  -1  -8   9        3.53       -4.20     15.24 o
  -1  -4  -1     1066.24     1430.04     26.79 o
  -1   1  -3      296.18      372.24     16.74 o
  -1   2  -3       10.18       13.20     14.74 o
   1  -1   7      169.85      192.26     14.16 o
   1  -1   8      480.52      540.60     14.55 o
   1  -1   9      147.06      141.34     11.62 o
   1  -1  10       44.48       37.14     11.12 o
   1   0  12       17.30       18.74     10.47 o
   1   1  13       17.59        0.77     10.85 o
   1   2  14        1.39       -2.69     11.28 o
   1   3   4      103.01      147.46     12.43 o
   1   3  14      131.11      115.66     11.97 o
   1   4   4     1437.13     1811.56     23.29 o
   1   5  14       13.86       11.35     11.39 o
   1   6   5      153.61      219.05     11.82 o
   1   6  14        0.29        8.39     11.59 o
   1   7   6       46.42       42.76     10.85 o
   1   7  13       54.12       33.45     11.78 o
   1   8   7        7.34        6.35     12.62 o
   1   8   8       10.14       10.93     10.62 o
   1   8  12        6.01        4.23     11.20 o
  -6  -8  -6       18.11       10.01     11.35 o
  -6  -4  -8       36.67       26.29     11.20 o
  -4 -12   3        4.08        2.46     18.55 o
  -4  -5  -6       29.63       30.22     10.55 o
  -4  -2  -7      244.56      260.00     11.55 o
  -4   3  -7       64.33       74.71     12.97 o
  -3 -11   4       24.07       12.28     21.71 o
  -3 -10   1       49.06       52.08     14.82 o
  -3  -6  -4       11.41       10.97      9.82 o
  -1  -8  10       51.17       43.53     14.13 o
  -1  -5   0      901.90     1079.58     27.10 o
  -1  13   4       18.30        0.62     16.51 o
   1  -1   6      811.42     1045.71     19.44 o
   1  -1  11        0.00        4.93     10.43 o
   1   0   5      679.27      871.08     16.97 o
   1   0  13       58.13       45.53     11.28 o
   1   1  14        8.13       -1.19     11.16 o
   1   2   4      750.61      986.67     18.17 o
   1   2  15        0.05       -1.89     14.16 o
   1   3  15       56.86       49.61     12.12 o
   1   4  15        4.48        8.85     11.86 o
   1   5   4      511.43      740.02     17.47 o
   1   5  15       51.78       54.46     12.24 o
   1   6  15        6.15        7.62     12.28 o
   1   7  14       11.48        4.89     11.93 o
   1   8  13        0.07       -2.77     11.35 o
   1   8  14        0.48        7.93     14.70 o
   1   9   9       11.44        5.74     10.55 o
   1   9  10       82.87       55.04     11.47 o
   1   9  12        5.29       12.78     14.20 o
  -6 -10  -4      137.15      135.02     12.74 o
  -6  -9  -5      111.08      129.14     12.16 o
  -6  -6  -7      108.21      113.82     11.62 o
  -6  -3  -8       41.69       30.22     11.01 o
  -6   4  -8        1.46        5.54     12.05 o
  -4  -1  -7       36.59       44.65     10.05 o
  -4   0  -7       56.71       57.62     12.62 o
  -4   1  -7       44.03       47.19     12.89 o
  -4   2  -7      111.40      100.92     11.05 o
  -4  10  -4        9.82        9.85     16.74 o
  -3  -8  -2      227.12      273.51     12.36 o
  -3  -7  -3      165.53      223.09     11.55 o
  -3  -4  -5      489.85      647.80     13.43 o
  -1  -8  11        9.99        3.46     14.09 o
  -1  -2  -2     3501.05     4653.81     40.80 o
  -1   6  -2      422.34      493.83     24.17 o
   1  -2   9       14.05        8.20     10.43 o
   1  -2  10      119.78       93.22     13.39 o
   1   0  14        0.00       -8.47     11.16 o
   1   1   4        8.98        3.08     12.01 o
   1   1  15        1.16       -2.54     11.55 o
   1   7   5       68.49       83.33     10.74 o
   1   9   8      444.19      290.10     12.82 o
   1   9  13        1.89       -1.42     11.78 o
  -6  -7  -6        5.73        3.00     13.32 o
  -6  -2  -8       28.25       28.56     11.01 o
  -6  -1  -8      110.86       81.45     13.90 o
  -6   2  -8        2.24        3.54     13.82 o
  -6   3  -8        3.65       19.86     11.59 o
  -4 -10  -1       19.43       29.98     13.13 o
  -4  -6  -5      218.90      275.63     11.66 o
  -4  -4  -6       69.62       91.41     10.47 o
  -4   6  -6       80.45       86.72     13.28 o
   1  -2  11      107.17       97.96     11.20 o
   1  -2  12        3.02       -2.93     12.89 o
   1   0  15       29.68       25.56     14.32 o
   1   9   7       16.35       16.09     10.24 o
   1  10   9       13.28       12.74     13.28 o
   1  10  10       18.91        6.50     11.20 o
   1  10  11       16.70       10.47     11.66 o
   1  10  12        0.38       -7.08     11.89 o
  -7  -2  -8        5.47       11.66     11.86 o
  -6  -5  -7       25.37       17.36     10.97 o
  -6   0  -8       74.98       76.17     11.47 o
  -6   1  -8       22.37       25.06     11.01 o
  -4 -11   1       16.53       11.55     15.55 o
  -4  -7  -4       11.92        7.62     12.43 o
  -4   8  -5        0.02       -4.16     13.28 o
  -4  11  -3       93.68      111.39     18.28 o
  -1  -8   5        1.51        2.77     22.40 o
  -1  11   1        0.17       -0.04     27.06 o
   1  -2  13       50.87       40.30     13.82 o
   1  -1   5      352.96      485.98     14.40 o
   1  -1  14       65.99       42.76     11.59 o
   1   0   4       60.24       71.71     15.20 o
   1   8   5      200.14      205.89     13.78 o
   1   9   6        3.43       16.86     12.66 o
   1  10   8       59.30       66.20     13.36 o
  -7  -5  -7        1.68        3.23     11.82 o
  -6 -10  -3      156.06      136.41     14.90 o
  -6  -9  -4       15.09        6.20     13.86 o
  -6  -8  -5       88.32       97.27     11.55 o
  -6  -4  -7        2.48       17.63     10.66 o
  -6   5  -7       18.73        8.85     14.63 o
  -5  -7  -5      116.97      119.63     10.74 o
  -4 -12   4        9.10        3.23     20.55 o
  -4  -9  -2       18.34       24.52     10.16 o
  -4  -8  -3        5.48       23.98     12.20 o
  -4  -3  -6       20.46       16.97      9.85 o
  -4   5  -6      400.72      431.13     13.43 o
  -3  -9   0        0.11        4.97     14.16 o
  -1  12   2       19.36       13.74     21.63 o
   1  -3   9       98.59       99.31     13.09 o
   1  -2   6      130.92      153.35     11.39 o
   1  -2  14        0.62        4.73     13.74 o
   1  -1  15       12.45       -3.85     11.86 o
   1   2   3     1336.74     1693.39     25.63 o
   1   3   3     6391.15     7805.84     43.65 o
   1   4   3     1768.23     2211.67     24.44 o
   1   7   4       26.80       29.79     11.93 o
   1  10   7       20.76        5.74     12.51 o
   1  11  10        1.63        1.73     11.59 o
   1  11  11        0.01        0.96     11.86 o
  -7  -4  -7       26.52       18.74     11.70 o
  -6  -6  -6      175.67      194.92     11.86 o
  -6  -3  -7       48.78       50.27     10.89 o
  -6   4  -7       23.38       30.22     13.97 o
  -5  -8  -4       19.83       16.55     10.24 o
  -4  -5  -5       54.83       81.87     10.35 o
  -4  -2  -6       92.49       91.11     10.28 o
  -4   4  -6        6.47       -4.66     12.24 o
  -3  -6  -3        6.75        1.42     11.74 o
   1  -3   8        0.94        7.20     10.05 o
   1  -3  12        0.00       -6.58     10.62 o
   1   5   3        9.02        5.39     12.43 o
   1  11   9      189.66      120.86     12.28 o
  -7  -6  -6       11.02       12.16     11.66 o
  -7  -3  -7       12.77       17.01     11.55 o
  -6  -7  -5       17.15       23.17     13.05 o
  -6  -2  -7        8.52       10.97     10.32 o
  -6   3  -7       18.64       10.35     13.66 o
  -4  -1  -6        0.65        6.89      9.51 o
  -4   3  -6       44.23       50.15     12.28 o
  -4   7  -5        4.66        5.89     12.78 o
  -4   9  -4        3.56       -2.35     13.63 o
  -3 -10   2        5.71        5.20     13.97 o
  -3  -8  -1      459.93      577.36     15.82 o
  -3  -7  -2      206.82      226.56     13.36 o
  -1  -1  -2       91.99      103.92     15.90 o
  -1  13   3        5.22        6.47     21.25 o
   1  -3   7       14.12       11.55      9.93 o
   1  -3  13       47.97       39.26     11.39 o
   1  -2  15        3.51       -8.81     11.62 o
   1   1   3      142.71      152.81     15.36 o
   1   9   5       17.93       14.97     12.55 o
   1  10   6        0.20        6.04     12.09 o
   1  11   8      135.62      153.15     11.70 o
   2   3  12       52.29       68.05     10.82 o
   2   3  13       13.97       24.48     13.24 o
   2   4  11       47.19       35.14     10.32 o
   2   4  12       19.07       16.90     10.20 o
   2   4  13       19.95       16.36     10.97 o
   2   5  12       31.42       23.02     10.74 o
   2   5  13        0.37       -2.46     10.85 o
   2   6  11        0.01      -10.58     10.58 o
   2   6  12       31.18       45.00     11.05 o
   2   6  13      113.87      111.81     14.32 o
  -7  -2  -7        0.13       -1.89     11.39 o
  -6  -8  -4      135.38      165.93     13.86 o
  -6  -5  -6        2.10       -5.20     10.35 o
  -6  -1  -7        7.98       13.16     10.55 o
  -6   0  -7       14.62       14.70     10.62 o
  -6   1  -7        3.67       -1.85     10.74 o
  -6   2  -7        0.03       -4.62     10.74 o
  -4 -10   0        0.31        2.00     12.78 o
  -4  -6  -4      196.83      257.35     10.89 o
  -4  -4  -5        0.30        1.42      9.28 o
  -4   0  -6      141.66      142.30     10.28 o
  -4   1  -6        0.14        1.12      9.93 o
  -4   2  -6       52.62       39.14     10.24 o
  -3 -11   5        2.38        3.93     23.17 o
   1  -4  10       27.55       40.57     12.70 o
   1  -3  14        1.02       13.28     11.59 o
   1  -2   5        1.04        8.85     10.05 o
   1  -1   4      385.78      496.80     15.43 o
   1   6   3      123.52      157.73     13.32 o
   1   8   4       72.14       81.41     12.62 o
   1  11   7        0.90       11.16     12.66 o
   1  12   9       17.62        7.16     14.16 o
   1  12  10       27.53       21.94     12.16 o
   2   2  12       38.34       34.06     10.70 o
   2   2  13       39.56       49.69     11.05 o
   2   3  14       11.25       10.01     10.93 o
   2   4  14       22.14       21.40     11.47 o
   2   4  15       12.99       -8.54     14.43 o
   2   5  14        1.35       -3.96     11.51 o
   2   6  14       36.95       37.61     11.93 o
   2   7  10        0.04      -10.24     10.24 o
   2   7  11       39.66       30.14     10.70 o
   2   7  12       96.55       90.30     11.66 o
   2   7  13        8.42       16.63     11.47 o
   2   7  14       30.65       17.86     12.05 o
   2   8  12        0.04        1.19     13.66 o
  -7  -7  -5       12.59       16.40     11.55 o
  -7  -5  -6       16.08       10.01     11.43 o
  -7  -1  -7        4.01       10.01     11.43 o
  -6 -10  -2       27.55       31.60     11.55 o
  -6  -9  -3       37.01       42.99     11.32 o
  -6  -4  -6       68.33       68.32     10.58 o
  -6   6  -6      113.49      147.92     12.82 o
  -5  -3  -6        3.87       -0.73      9.43 o
  -4 -11   2       57.86       60.74     15.74 o
  -4  -9  -1       23.15       31.75     12.24 o
  -4  -7  -3      336.21      354.31     13.51 o
  -1  -9   9       11.59       16.20     17.36 o
  -1  -9  10       11.75        3.08     18.09 o
  -1  -3  -1      915.56     1152.98     25.71 o
  -1   5  -2      628.37      695.99     23.13 o
   1  -4   9       19.48       16.94     10.16 o
   1  -4  11       15.04       10.78     10.47 o
   1  -4  12        0.10       -5.89     10.43 o
   2   1  11       54.37       46.46     10.47 o
   2   1  12       17.59       19.59     10.43 o
   2   1  13       36.05       25.67     10.74 o
   2   2  14        2.27        3.00     11.16 o
   2   2  15        5.05        1.92     14.40 o
   2   3  15        0.06        5.23     11.78 o
   2   8  10        6.03        2.12     10.32 o
   2   8  11       45.97       35.37     11.05 o
   2   8  13       74.25       43.46     11.97 o
  -7  -8  -4       24.73       25.90     11.66 o
  -7  -4  -6       50.56       51.58     11.47 o
  -6  -6  -5        9.69        8.78     10.28 o
  -6   5  -6       39.25       37.91     14.09 o
  -5  -8  -3       24.76       24.13     10.24 o
  -5  -5  -5      117.09      151.42     10.70 o
  -5  -2  -6        4.14       12.62      9.47 o
  -4  -8  -2        3.66        7.20      9.70 o
  -4  -3  -5        3.84       15.05      9.24 o
  -4   6  -5      166.28      212.93     11.66 o
  -4  10  -3       11.44       19.40     15.97 o
  -1  -9  11        1.91        7.78     17.05 o
  -1  14   4        5.76        0.12     21.21 o
   1  -4   8        2.63        1.96      9.74 o
   1  -4  13        3.24       -2.73     11.35 o
   1  -4  14        0.20       13.39     14.66 o
   1   0   3       19.26       43.30     14.01 o
   1   7   3      115.83      105.62     12.47 o
   1  12   8        0.48        0.77     13.82 o
   2   0  13       92.33       87.41     13.86 o
   2   1  14       45.72       41.42     11.47 o
   2   1  15       32.05       24.13     14.51 o
   2   8   9        8.82        7.08      9.78 o
   2   9  10        3.94       -3.08     12.89 o
   2   9  11       64.65       58.74     11.51 o
   2   9  12        2.22       19.71     11.32 o
   2   9  13        0.13        6.89     12.09 o
  -7  -6  -5        7.22       -1.08     11.24 o
  -7  -3  -6       25.25       26.75     11.20 o
  -6  -7  -4        7.42        8.93     12.66 o
  -6  -3  -6       77.66       82.33     10.39 o
  -6   4  -6        3.27       13.63     13.39 o
  -5  -1  -6       24.73       66.36      9.82 o
  -4  -5  -4       90.80      100.46     10.05 o
  -4   8  -4       17.59       23.33     13.05 o
  -1  -9   8       23.98       18.59     16.67 o
  -1   0  -2      205.67      234.21     16.51 o
   1  -4   7       60.88       66.90     12.36 o
   1   9   4      150.22      165.93     13.36 o
   1  10   5      112.46      129.56     13.20 o
   1  11   6       37.29       35.83     13.01 o
   2   0  14        0.06       -1.00     11.12 o
   2   9   9       17.43       25.40     12.74 o
   2  10  11        0.88       11.97     13.82 o
   2  10  12        5.20      -11.89     11.89 o
  -7  -7  -4        1.13       -1.58     11.20 o
  -6 -10  -1       11.92        9.62     13.97 o
  -6  -8  -3       62.49       62.74     13.24 o
  -6  -5  -5        6.63       -6.35     10.08 o
  -6  -2  -6        1.24       -5.12      9.78 o
  -6  -1  -6        7.63        0.08     12.12 o
  -6   3  -6       45.89       50.35     13.32 o
  -5  -6  -4       11.44       19.75      9.78 o
  -5  -4  -5       54.40       60.31      9.74 o
  -4  -2  -5        9.38        2.77      9.24 o
  -4   5  -5       80.61       78.94     10.16 o
  -3  -9   1        0.01        2.42     11.66 o
   1  -5  11        0.44        2.66     13.05 o
   1  -2   4      100.16      124.52     14.01 o
   1  12   7        2.48       10.24     13.32 o
   2  -1  13       33.21       24.90     11.05 o
   2   0  15        1.38      -11.32     11.86 o
   2  10  10        0.99        0.00     10.93 o
  -7  -5  -5        9.91       -2.04     11.05 o
  -6  -9  -2        5.30        2.89     10.74 o
  -6   0  -6        0.52        2.23     10.16 o
  -6   1  -6        5.46       20.98     10.43 o
  -6   2  -6        3.28        1.92     10.47 o
  -4 -11   3      211.81      212.85     18.28 o
  -4 -10   1       28.48       23.13     12.66 o
  -4  -6  -3       43.93       45.53      9.62 o
  -4  -1  -5       29.67       36.76      9.20 o
  -4   4  -5      295.94      316.97     11.55 o
  -4  11  -2        6.62        5.12     16.59 o
  -3  -6  -2        1.34       -3.62      9.05 o
  -3  -2  -4        0.20       -3.04      9.05 o
   1  -5   9        1.61        5.16     12.01 o
   1  -5  12        7.47        3.46     10.97 o
   1  -5  13       15.52       15.94     14.05 o
   1  -3   5     1133.39     1375.00     19.59 o
   1   3   2      243.58      239.06     14.63 o
   1   4   2      650.01      609.57     17.01 o
   1  13   8        0.03        2.69     14.40 o
   2  -1  14        4.37        8.70     11.20 o
   2  10   9       17.46        0.85     13.20 o
   2  11  11        9.72        1.58     14.55 o
  -7  -6  -4        3.65        0.50     13.39 o
  -6  -6  -4        1.18        0.19     10.12 o
  -6  -4  -5        6.33        8.04      9.89 o
  -6   6  -5        3.26        6.47     11.51 o
  -4  -7  -2      150.53      167.74     12.32 o
  -4  -4  -4      349.24      434.98     11.39 o
  -4   0  -5       23.95       26.44      9.12 o
  -4   1  -5      154.47      160.47     10.20 o
  -4   2  -5       37.00       43.92     11.74 o
  -4   3  -5        3.51        7.70      9.47 o
  -4   7  -4        2.21        3.70     12.05 o
  -3 -10   3       27.60       22.40     15.82 o
  -3  -8   0        1.81       -2.46     11.39 o
  -3  -7  -1       12.66       28.29     11.35 o
  -3  -4  -3       20.82       16.82      9.05 o
  -1  -9   7       42.37       40.53     20.71 o
  -1   1  -2       99.19      132.95     14.93 o
   1   2   2     3501.05     3912.52     36.34 o
   1   5   2       38.98       35.99     12.51 o
   1   8   3      138.34      167.63     12.82 o
   2  -2  13       39.36       37.87     11.16 o
   2  11  10       26.13       15.82     11.43 o
  -6  -7  -3        3.57       12.36     12.39 o
  -6  -3  -5        0.84       -0.81      9.55 o
  -6   5  -5        0.18      -12.32     13.36 o
  -5  -2  -5       58.96       67.17      9.35 o
  -4  -9   0       46.02       54.85     12.28 o
  -4  -8  -1      129.10      120.78     12.47 o
  -4   9  -3        3.26       -2.08     13.13 o
  -1  -4   0      145.32      130.02     17.21 o
  -1   2  -2      773.27      900.64     23.02 o
  -1   3  -2     4191.87     4094.16     41.11 o
   1  -1   3      296.18      348.11     15.40 o
   1  10   4        8.40        9.43     13.74 o
   1  11   5        2.87        1.96     12.28 o
   1  12   6        5.92        6.70     13.09 o
   2  -2  14        1.44       -2.89     11.39 o
   2  10   8        0.66       -2.93     10.12 o
   2  11   9       16.81       23.98     13.47 o
  -7  -7  -3        4.76        2.58     11.12 o
  -6 -10   0        0.02        5.93     13.86 o
  -6  -8  -2        6.76        8.24     12.82 o
  -6  -5  -4        4.21        3.00     10.01 o
  -6  -2  -5      243.44      233.10     10.85 o
  -6   4  -5        9.90        2.08     13.05 o
  -4  -5  -3        2.71        7.04     10.97 o
  -4  -3  -4        5.77       -1.35      8.66 o
  -3   0  -4       60.45       57.66      9.24 o
   1   1   2       91.99       89.76     18.55 o
   1   6   2      232.14      250.46     13.86 o
   1  13   7        0.00        1.58     13.93 o
   2  12  10        6.26       -2.39     14.47 o
  -6  -9  -1       21.09       30.56     10.85 o
  -6  -1  -5       50.89       42.15      9.85 o
  -6   3  -5       12.49       18.82     12.89 o
  -6   7  -4       17.63       15.51     14.43 o
  -5  -6  -3       52.13       55.54      9.78 o
  -5  -4  -4      173.69      203.85     10.35 o
  -5   0  -5       58.44       57.47      9.51 o
  -4   6  -4      115.95      161.93     10.70 o
  -3 -11   6       35.49       29.91     23.94 o
  -3  -5  -2      493.86      572.66     14.20 o
  -3  -3  -3      281.55      293.95     12.55 o
  -3   1  -4       70.41       70.44      9.24 o
  -1  -2  -1      901.49      959.65     24.75 o
   1  -6  11       25.78       31.45     13.39 o
   1  -6  12      112.31      128.44     14.82 o
   1  -6  13       11.79       13.70     14.66 o
   2  -3  12       49.34       46.73     11.09 o
   2  -3  13        0.56        2.89     11.20 o
   2  -3  14       22.85       17.17     11.74 o
   2  10   7       25.93        8.62     12.12 o
   2  11   8       40.32       43.49     13.16 o
  -7   1  -5       22.90       17.67     10.97 o
  -6  -6  -3       11.04        8.51      9.93 o
  -6  -4  -4       36.90       54.85     10.05 o
  -6   0  -5       59.35       68.32     10.28 o
  -6   1  -5        5.91        8.97     10.01 o
  -6   2  -5        1.52       -1.96      9.97 o
  -5 -10   1        9.44       15.28     13.01 o
  -4 -10   2        0.10        3.96     12.36 o
  -4  -2  -4      943.13     1077.23     14.05 o
   1   9   3      247.95      216.97     13.51 o
   2  12   9        0.03       -2.12     11.43 o
  -6  -7  -2       39.35       44.03     12.62 o
  -6   6  -4      224.29      317.16     15.13 o
  -5  -9   0       32.19       44.88     10.32 o
  -5  -8  -1        5.04       11.32      9.66 o
  -5  -3  -4       11.89        7.35      8.81 o
  -4 -11   4      154.05      154.19     16.63 o
  -4  -6  -2        0.53        1.58      8.89 o
  -4  -4  -3      593.85      672.54     14.05 o
  -4  -1  -4       65.08       59.31      8.85 o
  -4   5  -4       96.95      128.56     10.20 o
  -4   8  -3        0.80       10.20     12.20 o
  -4  10  -2      152.42      197.53     14.97 o
  -3  -9   2       16.62       21.02     13.24 o
   1  -4   5      108.34      154.19     12.59 o
   1  -3   4     2809.99     3167.04     29.71 o
   1   7   2        1.96        0.69     10.78 o
   1  12   5        4.19        4.70     14.70 o
  -7  -8  -1        1.91       14.16     13.97 o
  -7  -7  -2        2.64       12.55     11.12 o
  -6 -10   1       38.35       37.41     11.62 o
  -6  -9   0        0.19        8.20     13.20 o
  -6  -8  -1        6.50        5.00     12.82 o
  -6  -5  -3        0.47       -5.58     12.05 o
  -6  -3  -4        0.16        7.78      9.28 o
  -4  -9   1        0.02        5.77     11.51 o
  -4  -7  -1       37.79       49.88     11.39 o
  -4   0  -4       18.83       16.78      8.58 o
  -4   4  -4        0.00        1.69      8.85 o
  -3  -6  -1        0.16        1.89      8.66 o
  -3  -2  -3       25.19       25.63      9.01 o
  -1  -5   1     1475.65     1467.30     33.60 o
   1  11   4      174.23      208.62     15.51 o
   1  13   6       10.98       -3.50     13.66 o
   2  11   7        6.98        5.97     10.08 o
   2  12   8       13.99       -6.54     13.47 o
  -6  -2  -4        1.32        5.81      9.16 o
  -6   5  -4        3.74       10.28     10.66 o
  -4  -8   0      125.11      134.56     10.35 o
  -4   1  -4       22.84       13.43      8.66 o
  -4   2  -4      288.13      340.91     10.97 o
  -4   3  -4       17.01       24.94      9.05 o
  -3 -10   4        0.04        1.42     17.09 o
  -3  -8   1        2.72        3.66     10.89 o
  -3  -7   0       51.04       60.20     11.35 o
  -1 -10  10        0.34        4.39     20.52 o
   1  -5   6       76.41       92.49     11.62 o
   1  -2   3       10.18       10.08     11.05 o
   1   0   2      205.67      210.77     16.44 o
  -7   0  -4        0.38        5.23     10.62 o
  -7   3  -4       17.35       24.36     11.28 o
  -6  -6  -2        0.01       -5.93     11.86 o
  -6  -4  -3        5.22       -0.69     11.74 o
  -6  -1  -4        1.45       -3.89      9.12 o
  -6   0  -4      150.57      147.65     12.36 o
  -6   3  -4       59.52       49.38     12.39 o
  -6   4  -4        8.98       13.24     10.20 o
  -5  -4  -3       74.67       98.11      9.55 o
  -4  -5  -2       23.27       20.05     10.78 o
  -4  -3  -3       17.99       22.86      8.54 o
  -4   7  -3       30.16       33.10     11.74 o
  -4  11  -1       20.43       30.22     16.47 o
  -3  -4  -2       48.10       47.84      9.08 o
   1  -7  11       10.61       12.24     13.70 o
   1  -7  12        1.56       -9.05     14.28 o
  -6 -10   2        0.50        7.39     14.20 o
  -6   1  -4        0.00       -9.78      9.78 o
  -6   2  -4       61.70       56.97     10.16 o
  -6   7  -3       12.81       11.78     11.59 o
  -5  -7  -1       91.70      117.20     10.08 o
  -5   1  -4       29.40       39.57      9.20 o
  -5   2  -4        0.66        6.08      9.24 o
  -4 -10   3       81.52       71.32     15.17 o
  -4   9  -2       23.46       25.52     14.74 o
  -1  -6   2        0.02       -0.46     17.01 o
   1   8   2      207.99      199.00     14.51 o
   1  10   3      661.80      626.51     18.13 o
   2  -5  13        8.63       19.36     14.55 o
   2  11   6        1.34        9.85     12.36 o
   2  12   7        7.65        7.51     13.36 o
   2  13   8        8.66      -12.70     14.47 o
   3  11  10       82.03       79.56     11.93 o
  -6  -9   1        9.64       13.55     13.28 o
  -6  -8   0        0.27       -3.19     12.74 o
  -6  -7  -1        8.44        5.74     10.16 o
  -6  -3  -3        3.39        8.47      9.51 o
  -5  -8   0        0.17        4.08      9.70 o
  -5  -3  -3       39.68       48.84      9.01 o
  -4 -11   5       37.41       39.26     16.13 o
  -4  -2  -3        5.01        2.27      8.31 o
  -4   6  -3      167.47      207.31     12.51 o
  -3   0  -3        8.00        7.24      8.81 o
  -1 -10   9        2.43       -0.12     23.63 o
   3  11   9       84.97       74.59     14.01 o
   4   4  13        8.26        3.19     11.51 o
   4   5  12        6.93       15.01     10.82 o
   4   5  13       82.87       88.30     12.09 o
   4   6  12        2.17        7.78     11.20 o
   4   6  13       46.60       47.46     11.97 o
  -7  -2  -3       13.42       12.01     10.20 o
  -6  -5  -2        7.20        9.85      9.62 o
  -6   6  -3        1.09       -1.54     10.85 o
  -4  -6  -1       54.84       61.28      9.12 o
  -3  -5  -1       28.44       28.64      9.01 o
  -3  -3  -2       40.92       47.46      9.05 o
  -1  -1  -1      315.70      305.58     17.63 o
   1  -7   9        4.69       -6.81     14.36 o
   1  13   5       26.45       23.79     15.59 o
   1  14   6        1.78        2.31     16.94 o
   4   2  13        0.02        0.00     13.82 o
   4   3  12        3.89        2.31     10.66 o
   4   3  13       19.46       25.10     11.59 o
   4   4  11        0.32        6.93     10.20 o
   4   4  12        2.37        9.55     10.66 o
   4   5  11        7.28       -3.81     10.39 o
   4   6  11       13.32       12.59     10.58 o
   4   7  11       26.38       22.13     13.43 o
   4   7  12       12.97        4.89     11.43 o
   4   8  12       23.47       22.98     11.78 o
  -6  -2  -3        0.00       11.24      9.05 o
  -6   5  -3        3.76        3.50     10.51 o
  -5  -2  -3      319.73      349.96     10.51 o
  -4  -9   2        2.52       10.66     12.01 o
  -4  -8   1       37.82       35.53     11.59 o
  -4  -7   0        8.66        9.78     11.05 o
  -4  -4  -2      228.15      239.87      9.93 o
  -4  -1  -3       71.87       82.83      8.74 o
  -4   5  -3      161.04      183.33     11.97 o
  -3  -9   3        6.45       10.32     14.70 o
   1  -4   4      144.84      155.00     14.24 o
   1  -1   2       99.19      124.59     17.01 o
   1   4   1     1066.24     1037.28     23.06 o
   1  12   4        0.09       -3.43     14.40 o
   2  13   7        4.75        0.96     14.01 o
   4   2  12        6.18       -0.58     10.93 o
   4   3  11       58.54       57.12     10.58 o
   4   4  10       29.32       32.95     11.97 o
   4   5  10       43.78       40.84     10.08 o
   4   6  10        0.03        0.35     10.05 o
   4   8  11        1.75        3.81     11.16 o
  -8  -2  -2        7.63        4.85     11.35 o
  -8  -1  -2       37.58       41.30     14.20 o
  -7  -8   1        2.42        3.31     14.32 o
  -6 -10   3       24.69       42.53     14.63 o
  -6  -6  -1      199.30      238.64     10.82 o
  -6  -4  -2        8.51        9.31      9.47 o
  -6  -1  -3        0.37        6.20      9.16 o
  -6   0  -3     1757.90     1883.34     16.55 o
  -6   4  -3        2.24      -10.05     10.05 o
  -5  -6  -1      105.70       99.54      9.58 o
  -5  -4  -2       93.17      112.58      9.62 o
  -5  -1  -3        0.41        7.66      8.70 o
  -4   0  -3     2467.17     2622.94     19.51 o
  -4   4  -3       16.10       24.48     10.58 o
  -4   8  -2      120.37      130.17     12.86 o
  -3 -11   7       60.27       61.89     22.13 o
  -3  -6   0        7.72        6.54     10.55 o
   1  -5   5      167.55      174.44     12.36 o
   1   3   1      915.56      728.63     19.98 o
   1   5   1       22.01       21.17     13.78 o
   2  -6  12        0.41        0.81     14.09 o
   3  12   9        5.13        9.43     11.78 o
   4   1  12       72.31       69.09     11.28 o
   4   1  13       14.85       25.06     11.35 o
   4   2  11       11.96       23.40     10.32 o
   4   3  10       16.76       25.21      9.85 o
   4   7  10        0.23       -9.82     10.55 o
   4   8  10       27.89       15.78     10.85 o
   4   9  11        1.43      -11.24     11.47 o
  -7  -3  -2       60.24       63.05     10.58 o
  -6  -9   2        5.69        3.85     13.47 o
  -6  -8   1       77.90       73.98     13.05 o
  -6  -7   0      207.01      257.19     11.20 o
  -6   1  -3       30.69       33.87      9.78 o
  -6   2  -3      173.69      182.29     10.55 o
  -6   3  -3        0.13       -8.43      9.74 o
  -6   7  -2        1.85        4.46     13.63 o
  -5  -9   2        0.51        3.12     12.51 o
  -5  -7   0      196.90      214.08     10.47 o
  -5   0  -3        1.56        6.43      8.58 o
  -4  -3  -2      177.99      197.23     11.35 o
  -4   1  -3        9.32       13.24      8.31 o
  -4   2  -3      555.00      604.22     12.01 o
  -4   3  -3       84.79       98.19      9.35 o
  -4  10  -1      229.20      269.78     14.97 o
  -3  -2  -2      731.98      752.64     13.63 o
   1  -3   3     1119.06     1042.67     21.75 o
   1   9   2      171.75      144.45     14.24 o
   2  -6  11       26.04       25.63     13.59 o
   4   0  13       12.16       20.55     11.59 o
   4   1  11       46.37       53.58     10.66 o
   4   2  10        2.05        0.69      9.55 o
   4   4   9       40.03       34.80      9.74 o
   4   5   9        1.59        2.16      9.51 o
   4   6   9      108.11       96.92     10.55 o
   4   7   9       29.73       23.40     10.28 o
   4   9  10       36.46       23.21     11.12 o
  -8  -3  -1       44.38       54.46     11.66 o
  -7  -2  -2      102.72      110.43     10.78 o
  -6  -5  -1       17.98        9.97     11.78 o
  -6  -3  -2       98.29      105.69      9.82 o
  -5   2  -3      228.83      282.67     10.62 o
  -4 -11   6       19.57       11.89     18.32 o
  -4 -10   4      241.03      257.39     14.74 o
  -4  -5  -1        5.80        6.70      8.39 o
  -3  -8   2       16.35        9.35     10.89 o
  -3  -7   1        1.94       -4.89     10.78 o
  -1  -3   0     2820.39     2334.45     35.10 o
   1  -8  11       34.52       30.02     14.13 o
   1   2   1      901.49      692.17     20.86 o
   1  11   3        5.98        2.85     13.66 o
   3  12   8        0.00       -0.23     13.82 o
   4   0  11       15.02        8.97     12.74 o
   4   0  12        2.46       -4.27     10.74 o
   4   1  10      242.11      242.03     11.20 o
   4   2   9       93.60       95.15     12.12 o
   4   3   9       14.67       24.52      9.39 o
   4   8   9        3.85       10.24     10.12 o
   4  10  10       12.32       -0.92     13.97 o
  -8  -2  -1        0.70       -4.31     11.47 o
  -7  -6   0        6.67        8.47     10.66 o
  -7  -1  -2       54.68       74.86     10.39 o
  -6  -2  -2       46.95       53.58      9.24 o
  -6   6  -2       10.38       16.97     10.78 o
  -5  -5  -1      117.41      140.61      9.78 o
  -4   7  -2      155.99      190.80     12.47 o
  -3 -10   5        3.86        2.69     15.78 o
  -3  -4  -1       14.09       13.16      8.54 o
  -1   6  -1       88.49       63.36     16.01 o
   1   6   1       31.10       20.67     11.16 o
   2  13   6        2.05        2.54     15.78 o
   4  -1  12        0.26       10.32     13.51 o
   4  -1  13        0.96       -5.81     11.66 o
   4   4   8       67.49       69.44      9.47 o
   4   5   8      157.11      147.19     10.58 o
   4   6   8       27.46       17.94      9.78 o
   4   7   8       26.25       24.48      9.89 o
   4   9   9       11.23       13.16     10.62 o
  -8  -1  -1       14.52       22.13     11.55 o
  -7   1  -2       10.89        8.93     10.35 o
  -7   2  -2       63.20       81.75     10.89 o
  -6  -6   0      138.52      173.82     10.62 o
  -6  -1  -2       10.95        7.97     11.12 o
  -6   5  -2        4.18        8.97     12.59 o
  -5 -10   4        0.00        0.46     13.55 o
  -5  -2  -2      232.84      248.11      9.85 o
  -4  -9   3       55.27       49.15     14.24 o
  -4  -6   0      400.44      416.39     11.47 o
  -4  -2  -2      116.52      129.91      9.24 o
  -4  11   0       18.76       22.02     16.24 o
  -3  -1  -2      260.70      275.13     10.85 o
  -1   0  -1      215.97      222.36     16.82 o
   1  -8  10       10.12       15.13     13.24 o
   1  14   5        7.53        1.62     16.59 o
   2  12   5        4.08       -0.77     14.63 o
   3  10   6       75.91       70.51     10.28 o
   4  -1  11        5.79       14.05     12.89 o
   4   0  10       28.19       30.98     10.05 o
   4   1   9       49.96       60.01      9.85 o
   4   2   8       38.77       40.11     11.32 o
   4   3   8        0.91        5.58      9.08 o
   4   8   8        0.38       -0.31      9.97 o
   4  10   9        0.08       -6.00     13.59 o
  -7  -5   0        5.53        7.81     10.32 o
  -7  -3  -1       36.50       42.49     10.35 o
  -6  -9   3       44.51       59.08     13.90 o
  -6  -8   2       49.53       49.92     13.13 o
  -6  -7   1        7.30        0.58     10.12 o
  -6  -4  -1       34.25       37.34      9.66 o
  -6   0  -2      691.69      736.17     12.55 o
  -6   4  -2        2.37        0.19      9.97 o
  -6   8  -1       42.36       39.26     11.89 o
  -5  -6   0        0.19        9.12      9.05 o
  -4  -8   2       42.64       43.53     11.59 o
  -4  -7   1       65.68       63.74     11.05 o
  -4  -4  -1        3.45       -1.23      8.31 o
  -4   6  -2       17.41       25.71     11.24 o
  -4   9  -1       42.46       49.61     12.82 o
  -1   9   0        1.61        4.97     20.44 o
  -1  11   1        0.17        0.42     26.94 o
   1   1   1      315.70      275.86     21.17 o
   1  13   4       37.76       40.95     17.36 o
   3  12   7        0.84       -2.46     13.32 o
   4   0   9       19.67       29.21     11.82 o
   4   4   7        0.55       -6.74     10.89 o
   4   5   7       41.07       31.10      9.35 o
   4   6   7       17.31       15.20     11.51 o
   4   9   8        8.00        6.85     10.24 o
  -8  -3   0        0.29       -2.93     11.35 o
  -7  -2  -1       14.41       10.28     10.05 o
  -6  -3  -1        0.60       -5.00     11.24 o
  -6   1  -2        4.45        0.65      9.43 o
  -6   2  -2        1.74        6.97      9.58 o
  -6   3  -2       30.03       40.57      9.78 o
  -5  -8   2        0.10        0.38     11.82 o
  -5  -7   1       23.56       19.86      9.31 o
  -5  -1  -2        0.62       -2.04      8.47 o
  -4  -1  -2      110.59      118.32      9.08 o
  -3  -5   0      393.44      391.14     13.13 o
  -3   0  -2      395.87      418.35     11.82 o
   1   7   1      126.43      108.43     13.74 o
   3  11   6       27.52       23.59     12.43 o
   4  -2  12       12.99       21.13     11.51 o
   4  -1  10       65.32       74.17     10.55 o
   4   1   8      245.21      252.84     10.74 o
   4   3   7        0.19       -1.66      8.74 o
   4   7   7        2.35        4.00      9.51 o
   4  10   8       19.92       25.94     13.05 o
   4  11   9       38.56       25.44     11.78 o
   5   7  11        0.00       -2.73     14.09 o
  -8  -2   0        0.44        2.96     11.35 o
  -7  -4   0       37.06       53.89     10.62 o
  -7  -1  -1        1.37        4.12     10.05 o
  -6  -5   0       31.87       30.25      9.85 o
  -6   7  -1       10.50       22.25     11.16 o
  -5   0  -2        7.26        7.27      8.43 o
  -4 -10   5        2.29        2.31     14.97 o
  -4   0  -2     4759.29     4621.29     25.06 o
  -4   5  -2       54.77       55.66      9.08 o
  -3  -9   4      134.30      116.16     14.55 o
  -3  -3  -1       59.56       66.97      9.01 o
   1  -2   2      773.27      785.44     21.98 o
   1  10   2     1201.38     1024.62     23.44 o
   4  -2  11       32.49       25.90     10.74 o
   4  -1   9       34.94       41.49     11.93 o
   4   0   8       75.25       71.78     11.93 o
   4   2   7      244.56      216.24     10.24 o
   4   8   7       54.87       51.00     10.01 o
  -8  -1   0        3.20       13.28     11.43 o
  -8   0   0        2.12       10.62     11.59 o
  -7   0  -1       33.86       28.37     10.39 o
  -6  -9   4        1.28        0.65     14.01 o
  -6  -6   1       63.62       71.36     12.09 o
  -6  -2  -1       18.11       27.41      9.43 o
  -6   6  -1       23.27       29.60     13.01 o
  -5 -10   5        4.57        4.12     13.86 o
  -5  -5   0        3.37       12.32      9.08 o
  -5  -3  -1      101.54      105.66      9.43 o
  -5   2  -2        3.45       -0.69      8.97 o
  -4  -5   0        0.47        7.54      8.43 o
  -4  -3  -1      158.78      179.98      9.51 o
  -4   1  -2        2.16       -0.69      8.20 o
  -4   2  -2      456.44      446.30     12.70 o
  -4   3  -2        4.94        5.77     10.55 o
  -4   4  -2        6.08       -0.04      8.54 o
  -4   8  -1        1.70       -0.65     11.62 o
  -1   1  -1     1275.44     1388.74     28.44 o
   1  12   3        0.79       -0.73     17.44 o
   3  13   7       15.29        7.89     14.36 o
   4  -3  12       33.45       23.09     14.16 o
   4  -2  10        0.18        2.89     10.39 o
   4   1   7       36.59       22.09     11.01 o
   4   4   6       69.62       57.04     11.12 o
   4   5   6       29.63       32.49      9.16 o
   4   6   6      441.29      354.34     13.16 o
   4   9   7        5.79        4.46     10.20 o
   4  11   8        2.36       -4.66     13.70 o
   5   8  10       10.65        7.78     11.28 o
  -8  -3   1        7.96       -7.97     11.51 o
  -7  -5   1        3.23        2.46     10.47 o
  -6  -8   3       10.54        3.46     13.13 o
  -6  -7   2        5.51        4.35     10.08 o
  -6  -4   0      263.05      308.35     10.85 o
  -6  -1  -1      130.34      140.88      9.78 o
  -6   5  -1       26.74       50.58     12.62 o
  -4  10   0        3.59        2.58     13.01 o
  -3  -6   1        5.62        2.62      8.43 o
  -1   5  -1      406.94      306.23     17.40 o
   1  -5   4      182.07      177.94     14.55 o
   2  13   5        0.07       -7.01     13.47 o
   3  12   6       11.78        6.62     13.36 o
   4  -3  11        0.00       -2.66     13.28 o
   4   3   6       20.46       10.66      8.81 o
   4   7   6       36.84       19.67      9.66 o
   4  10   7       46.97       31.75     13.09 o
   5   9  10       68.27       65.05     12.09 o
  -8  -2   1        0.96        4.20     11.43 o
  -7  -6   2        3.00        7.70     10.78 o
  -6   0  -1      104.02      116.36      9.74 o
  -6   4  -1      150.31      167.13     12.70 o
  -6   8   0       19.13       21.90     14.32 o
  -5  -9   4      131.64      133.87     13.59 o
  -5  -6   1       92.13      100.42      9.66 o
  -5  -2  -1       76.22       70.32      8.85 o
  -4  -9   4       33.81       32.87     12.51 o
  -4  -6   1      557.58      613.38     14.05 o
  -3 -10   6        0.06        5.85     16.17 o
  -3  -8   3       56.51       45.65     11.24 o
  -3  -7   2       71.70       52.15     11.20 o
  -3  -2  -1      925.78      928.31     14.82 o
   1  -6   5       75.10       73.09     12.89 o
   4  -2   9        1.43       10.32      9.78 o
   4  -1   8       69.97       66.74      9.93 o
   4   0   7       56.71       53.00      9.31 o
   4   2   6       92.49       83.18      9.31 o
   4   8   6       91.20       93.92      9.97 o
   5   8   9        3.90       -8.31     10.78 o
  -8  -1   1        3.39       13.20     11.35 o
  -7  -4   1       11.51       25.52     10.47 o
  -6  -5   1       64.27       71.52      9.89 o
  -6  -3   0       76.40       74.44      9.66 o
  -6   1  -1       11.52       10.55      9.47 o
  -6   2  -1       69.12       60.01      9.74 o
  -6   3  -1       53.58       65.74      9.93 o
  -5  -8   3        8.14       13.20      9.93 o
  -5  -7   2        1.87        5.74      9.35 o
  -5  -4   0      263.12      266.89     10.28 o
  -4  -8   3       66.09       79.21     11.86 o
  -4  -7   2       11.86        2.66     10.97 o
  -4  -2  -1      753.24      774.85     12.78 o
  -4   7  -1       91.06       84.76      9.62 o
  -3  -4   0        4.39       14.20     10.78 o
  -1   2  -1      148.55      133.68     16.05 o
   1  -4   3     1916.89     1763.52     27.83 o
   1   0   1      215.97      221.97     17.98 o
   1   8   1        6.89        3.43     14.01 o
   3  11   5       38.12       35.87     12.51 o
   4  -3  10        1.55        6.62     10.51 o
   4   9   6        9.32       11.20     12.09 o
   4  11   7        1.81       -5.70     13.39 o
   5   9   9        0.05      -11.51     11.51 o
  -7   0   0        0.00       -3.81     10.08 o
  -6  -9   5       12.78       16.05     11.89 o
  -6  -6   2        0.89       -1.96     12.05 o
  -6   7   0       90.76      106.31     11.47 o
  -4 -10   6        1.13        4.12     15.40 o
  -4  -4   0      353.19      361.46     10.93 o
  -1   3  -1        3.47       -3.04     16.90 o
  -1   4  -1     2025.54     1576.49     28.52 o
   3  13   6       12.65       18.36     14.16 o
   4  -4  11       12.44        9.47     13.82 o
   4  -2   8       19.89       12.70      9.55 o
   4  -1   7       44.03       47.88     11.47 o
   4   1   6        0.65       -0.08      8.78 o
   4   4   5        0.30       -2.96      8.62 o
   4   5   5       54.83       54.54      9.31 o
   4   6   5      218.90      236.18     10.58 o
  -6  -8   4       11.44       17.63     10.89 o
  -6  -7   3        0.21       12.62     10.47 o
  -6  -4   1        2.49        2.93     11.59 o
  -6  -2   0       22.55       16.01      9.05 o
  -6   6   0      143.11      173.13     13.51 o
  -5  -5   1      119.43      136.22      9.78 o
  -4  -1  -1       34.68       26.29      8.43 o
  -4   6  -1      203.32      194.57     10.43 o
  -4   9   0        3.80        6.97     12.12 o
  -4  11   1       62.06       63.12     14.32 o
  -3  -1  -1      130.66      116.66      9.85 o
  -1  -4   1       40.33       37.14     15.01 o
  -1  -2   0      224.99      188.64     18.24 o
   1  -9  10        0.10        1.35     17.86 o
   1  -7   6       30.69       31.14     12.82 o
   2   8   2       14.34       12.24     10.93 o
   4  -3   9        1.23       -3.89     10.08 o
   4   0   6      141.66      138.07     11.78 o
   4   3   5        3.84       -8.12      8.66 o
   4   7   5       44.11       32.76      9.35 o
   4  10   6        4.90        4.77     10.16 o
   4  12   7       11.40        2.50     14.13 o
   5   9   8        1.37        1.85     10.85 o
  -7  -2   1        5.60       19.25     10.05 o
  -6  -1   0       39.26       40.88      9.12 o
  -6   5   0        1.75       10.51     12.47 o
  -5  -9   5        1.02       -6.43     13.20 o
  -4   0  -1     3161.91     3199.64     21.40 o
  -4   5  -1      125.67      157.54     11.39 o
   1  14   4       14.71        8.85     19.86 o
   2  14   5       55.98       43.57     16.94 o
   3  12   5       19.93       15.40     13.16 o
   4  -4  10        0.00        3.43     13.09 o
   4   2   5        9.38        7.66      8.85 o
   4   8   5      131.03      107.50     10.20 o
   5  10   8       13.92       11.16     13.90 o
  -6  -5   2       17.80       26.94      9.66 o
  -6  -3   1       13.12       16.47     11.43 o
  -6   0   0       58.42       69.40      9.43 o
  -6   1   0       18.52       25.10     11.20 o
  -6   4   0        4.16        5.12     12.05 o
  -6   8   1        4.03        8.62     13.93 o
  -5  -8   4        2.11       -0.46     12.24 o
  -5  -6   2       14.83       13.13      9.24 o
  -4  -9   5        0.50        3.81     12.43 o
  -4  -5   1        1.41       -1.69      8.62 o
  -4  -3   0      571.13      580.21     11.93 o
  -4   1  -1      245.55      259.77     10.01 o
  -4   4  -1        6.13        7.27     10.55 o
  -3  -9   5      205.92      205.08     15.40 o
  -3  -5   1        3.96        3.66      8.62 o
  -3   0  -1      680.07      663.31     13.36 o
   1  11   2      101.20       87.10     17.51 o
   2  11   3        1.34        6.35     11.97 o
   4  -3   8       32.46       32.60     12.09 o
   4  -2   7      111.40      112.66     10.08 o
   4   1   5       29.67       26.40      8.74 o
   4   9   5       23.10        9.66     11.89 o
   4  11   6        0.13        2.62     10.58 o
   6   5  10        6.33        3.50     11.43 o
  -7   0   1        5.86        2.77     10.05 o
  -6  -8   5        2.96       13.09     13.74 o
  -6  -7   4        7.64       12.93     12.89 o
  -6  -6   3       40.35       54.96     10.32 o
  -6   2   0        1.67       -4.39      9.55 o
  -6   3   0        1.82        1.19      9.51 o
  -5  -4   1        4.83       17.13      8.93 o
  -4  -6   2      149.57      164.09     11.78 o
  -4   2  -1       20.95       20.25      8.54 o
  -4   3  -1        0.01       -3.58      8.35 o
  -4   8   0       94.36      102.81     12.24 o
  -3  -3   0      992.86      830.36     14.24 o
   2   9   2       24.31       25.79     11.20 o
   3   1   3      294.51      303.04     11.12 o
   4  -5  11      327.64      380.67     16.32 o
   4  -4   9        0.14        1.00     12.51 o
   4  -1   6        0.14       -8.24      9.24 o
   4   5   4       90.80       75.83     11.43 o
   6   3  10       29.14       38.84     14.05 o
   6   4  10        0.07        5.00     11.39 o
  -6  -2   1       30.98       35.41      9.31 o
  -6   7   1       15.42       20.82     11.05 o
  -5  -1   0       12.16        2.69      8.43 o
  -4 -10   7        9.07        9.82     13.86 o
  -4  -8   4       11.27        0.92     11.51 o
  -4  -7   3        0.26        3.12     11.20 o
  -4  10   1        6.62       10.85     12.93 o
  -3 -10   7        0.31       -3.46     17.09 o
  -3  -8   4       24.93       26.44     13.16 o
  -3  -6   2      135.57      136.53     11.51 o
   1  -3   2     4191.87     3200.06     37.14 o
   4   0   5       23.95       13.97      8.85 o
   4   3   4        5.77        2.19      8.51 o
   4   4   4      349.24      338.56     10.85 o
   4   6   4      196.83      185.64     10.28 o
   4   7   4       11.92        9.66     10.93 o
   4  10   5      165.38      176.56     13.24 o
   4  12   6        3.20        9.51     13.97 o
   5  10   7       26.33       39.26     13.78 o
   6   2  10       10.53       14.47     14.01 o
   6   5   9        1.08        4.20     11.16 o
   6   6   9       11.39        1.08     11.24 o
   6   7   9        0.03        2.35     11.43 o
  -6  -4   2       21.61       31.25      9.58 o
  -6  -1   1      126.90      127.37     11.47 o
  -6   6   1        1.12        0.31     12.86 o
  -5  -9   6       89.94       84.02     14.32 o
  -5  -5   2       71.85       87.26      9.58 o
  -4  -4   1      249.77      249.61     11.82 o
  -4  -2   0      130.82      117.32      9.24 o
  -4   7   0       24.20       31.37     11.20 o
  -3  -7   3      181.67      142.34     12.01 o
   1   9   1       31.44       30.56     15.70 o
   1  13   3        8.47        8.28     19.82 o
   3  13   5        1.48       -8.12     13.63 o
   4  -5  10      181.17      217.28     12.28 o
   4  -3   7       64.33       75.33     10.05 o
   4  -2   6       52.62       62.86     11.59 o
   4   2   4      943.13      970.42     13.63 o
   4   8   4       10.76        3.66     11.35 o
   6   3   9        0.32        5.62     10.85 o
   6   4   9        0.86        1.73     10.93 o
  -6  -8   6       24.98       14.70     14.32 o
  -6  -5   3        9.90       11.93      9.85 o
  -6   0   1       48.06       68.74     11.24 o
  -6   5   1       11.70       18.94     12.09 o
  -5  -3   1       10.61       16.44      8.97 o
  -3  -2   0       15.30       14.32      8.74 o
   1  -1   1     1275.44     1338.55     27.06 o
   4  -4   8       16.93       21.02     10.01 o
   4  11   5       70.78       58.62     13.24 o
   5  11   7        9.98       -1.46     11.70 o
   6   1  10       81.61       82.60     11.89 o
   6   2   9       30.79       26.56     10.97 o
   6   5   8        2.57       -9.24     10.85 o
   6   6   8        0.00       -7.51     10.89 o
   6   7   8       10.37        4.04     10.93 o
  -6  -7   5       71.10       72.90     11.12 o
  -6  -6   4       15.41       25.21     10.43 o
  -6  -3   2       99.34      111.89      9.93 o
  -6   1   1        0.66       -0.31      9.12 o
  -6   2   1       93.16      102.04     12.09 o
  -6   3   1        8.17        3.19     11.82 o
  -6   4   1        4.44        3.39      9.74 o
  -6   8   2        6.36       11.20     11.59 o
  -5  -7   4       55.61       62.62     10.28 o
  -4  -9   6       19.31       10.97     13.01 o
  -4  -1   0       27.11       16.63      8.35 o
  -4   6   0      274.70      276.63     12.43 o
  -4   9   1       97.11       89.22     12.74 o
  -4  11   2       47.88       64.78     16.13 o
  -3  -4   1     1046.94     1000.87     15.40 o
   2   6   1      182.58      139.64     12.09 o
   2  12   3      176.52      178.06     15.97 o
   3  10   3      438.74      422.55     14.36 o
   3  12   4        5.44        6.47     12.97 o
   4  -5   9       55.55       64.43     10.97 o
   4  -1   5      154.47      178.75     10.05 o
   4   1   4       65.08       69.36      8.97 o
   4   9   4        3.93        5.85      9.39 o
   6   0  10       11.96        4.16     11.47 o
   6   1   9        1.27       -0.15     10.85 o
   6   3   8       41.69       35.64     10.66 o
   6   4   8       36.67       21.13     10.82 o
   6   8   8       20.76       10.24     11.43 o
  -6  -2   2        1.22       12.70     11.55 o
  -6   7   2       10.68       21.71     13.47 o
  -5  -4   2       47.96       39.57      9.20 o
  -5  -2   1        4.55       15.47      8.62 o
  -4  -5   2       95.18       92.30      9.28 o
  -4   0   0      240.36      226.90      9.78 o
   6   2   8       28.25       18.55     10.58 o
  -6  -4   3       55.72       62.32      9.82 o
  -4  -8   5       91.93       94.30     12.62 o
  -4  -6   3        0.07        0.19     10.85 o
  -4  -3   1        0.79       -6.16      8.47 o
  -4   1   0       24.52       26.48      8.43 o
  -4   5   0      402.70      400.76     11.09 o
  -3  -9   6        0.31       -5.85     14.01 o
  -3  -1   0      575.49      578.36     12.93 o
  -1  -5   2       60.67       49.42     16.47 o
   1  -6   4        9.35        6.31     12.12 o
   1   4   0      145.32       88.72     16.20 o
   2   7   1      479.34      389.79     14.28 o
   4  -6  10        0.45      -11.32     14.28 o
   4  -5   8        9.07        4.00     12.43 o
   4  -4   7       57.12       49.34     10.05 o
   4  -3   6       44.23       43.53      9.35 o
   4  -2   5       37.00       39.11     11.43 o
   4   0   4       18.83       10.20      8.58 o
   4   3   3       17.99       15.13     10.58 o
   4   4   3      593.85      629.78     12.36 o
   4   5   3        2.71        1.39      8.81 o
   4   6   3       43.93       43.96      9.39 o
   4  10   4       11.03        7.31     12.12 o
   4  12   5       71.52       69.36     14.16 o
   5  11   6       56.23       61.58     14.20 o
   6  -1  10       23.33       20.13     11.86 o
   6   0   9       88.28       95.76     11.35 o
   6   1   8      110.86      101.61     13.51 o
   6   4   7        2.48       11.01     10.28 o
   6   5   7       25.37       15.40     10.62 o
   6   6   7      108.21       94.92     11.24 o
   6   7   7        0.76        6.12     10.70 o
   6   8   7       49.34       27.91     13.70 o
  -6  -7   6       20.46       28.64     13.66 o
  -6  -6   5        0.79      -10.82     12.89 o
  -6  -5   4       17.74       13.05     10.01 o
  -6  -1   2       15.05       26.71      9.28 o
  -6   6   2      117.52      152.61     11.20 o
  -5  -8   6       60.61       77.17     13.39 o
  -5  -5   3        5.37       15.28      9.24 o
  -4  -7   4       15.72       12.51     11.39 o
  -4   2   0       66.90       73.63      8.85 o
  -4   3   0       34.59       43.57      8.74 o
  -4   4   0       50.39       56.97      8.97 o
  -4   8   1       52.57       45.92     11.82 o
  -3 -10   8       17.86       12.82     15.90 o
  -3  -5   2      486.91      478.86     13.82 o
  -1  -1   0      420.30      386.87     18.90 o
   1  -7   5       13.09       16.82     13.70 o
   1   3   0     2820.39     2129.14     34.26 o
   1   5   0      901.90      683.55     23.33 o
   3   1   2      260.70      266.05     11.09 o
   4   2   3        5.01       10.39     10.51 o
   4   7   3      336.21      309.23     11.05 o
   6   3   7       48.78       44.07     10.32 o
   6   9   7        4.08        6.70     11.59 o
  -6  -3   3      167.96      188.64     10.39 o
  -6   0   2      150.31      151.81      9.82 o
  -6   1   2      144.78      160.31     11.89 o
  -6   4   2        1.36        4.73     11.89 o
  -6   5   2       19.25       18.36     10.24 o
  -6   8   3       37.83       52.69     14.40 o
  -5  -7   5       90.27      108.54     10.66 o
  -5  -6   4      116.73      115.09     10.05 o
  -5  -3   2        5.79        6.20      8.89 o
  -5   0   1       27.66       29.91      8.62 o
  -4  -2   1      124.12      100.42      9.20 o
  -4  10   2       17.32       25.06     13.13 o
  -3  -3   1      423.65      390.29     13.32 o
  -1  -8   5        1.51        4.35     19.01 o
  -1  12   2       19.36       16.78     20.78 o
   1  -5   3       47.22       41.03     13.09 o
   3  11   3       15.13       10.20     12.24 o
   4  -6   9        6.62       19.78     13.63 o
   4  -1   4       22.84       18.13      8.85 o
   4   8   3        5.48       11.66      9.05 o
   4  11   4       27.63       19.25     12.78 o
   6  -1   9       19.14       14.82     11.16 o
   6   0   8       74.98       80.48     11.16 o
   6   2   7        8.52       13.20     10.16 o
   6   5   6        2.10       17.74     12.47 o
   6   6   6      175.67      146.42     13.63 o
  -6  -4   4       16.02       20.63      9.85 o
  -6  -2   3        2.12       -3.08     11.47 o
  -6   2   2       38.24       59.47      9.62 o
  -6   3   2        7.56       16.05      9.66 o
  -4  -9   7       24.25       42.15     13.70 o
  -4  -4   2      313.13      278.86     10.32 o
  -3  -8   5       14.30       15.63     11.62 o
  -3  -6   3       51.12       53.16     11.01 o
   2   8   1        1.13        7.04     10.78 o
   3  -2   3        0.20        1.27      9.05 o
   3  13   4       63.99       53.66     14.13 o
   4  -4   6        6.47       -0.50     11.47 o
   4   1   3       71.87       73.71      9.12 o
   4  13   5       15.22       12.32     14.70 o
   5   5   4      211.23      174.21     10.20 o
   6   1   7        7.98       -2.62     10.32 o
   6   3   6       77.66       80.52     12.09 o
   6   4   6       68.33       61.78     10.32 o
   6   7   6        5.73       10.70     10.66 o
   6   8   6       18.11        0.46     13.36 o
  -7  -4   6       22.49       15.82     13.90 o
  -6  -7   7       16.06       19.40     11.66 o
  -6  -6   6        1.06        3.23     13.20 o
  -6  -5   5      454.14      553.96     12.78 o
  -6   7   3       15.71       21.75     11.05 o
  -5  -4   3       32.92       47.54      9.35 o
  -5  -2   2       13.96       10.12      8.74 o
  -4  -1   1      368.02      399.42     12.28 o
  -4   7   1      157.51      139.61     10.05 o
  -3  -7   4       62.58       61.97     11.47 o
  -3   1   0     1147.24     1164.49     16.01 o
  -1  10   1     1684.15     1270.80     29.64 o
   1   2   0      224.99      147.19     18.36 o
   2  11   2       13.14       16.55     13.74 o
   4  -5   7        0.50        4.70      9.93 o
   4  -3   5        3.51        8.51      9.05 o
   4   9   3        0.08        0.23      9.31 o
   5  11   5        1.79       11.74     13.55 o
   6  -2   9        0.00       -3.04     11.47 o
   6  -1   8       22.37       21.25     10.66 o
   6   0   7       14.62       10.82     12.78 o
   6   2   6        1.24       10.24      9.66 o
   6   9   6       11.85        1.19     11.32 o
  -6  -3   4       80.01       97.77     12.39 o
  -6  -1   3       40.31       43.11      9.35 o
  -6   6   3       16.29       10.35     10.55 o
  -4  -8   6      151.04      160.97     13.16 o
  -4  -5   3      124.49      121.32      9.47 o
  -4   6   1       85.27       81.79     11.16 o
  -4   9   2        9.31       18.90     12.28 o
  -4  11   3        2.14        5.39     13.74 o
   1  -8   6       15.25       13.66     16.09 o
   1   6   0        1.55        2.31     13.90 o
   1  12   2       68.64       63.93     23.48 o
   2  13   3       13.50        9.16     17.28 o
   4  -6   8       37.99       32.76     13.09 o
   4  -2   4      288.13      318.62     10.78 o
   4   0   3     2467.17     2526.75     19.25 o
   4  12   4       27.13       11.24     13.66 o
  -6   0   3        0.44       -0.65      9.20 o
  -6   1   3        0.01       -1.69     11.24 o
  -6   5   3       87.69      110.28     10.58 o
  -6   8   4        1.35        1.58     14.28 o
  -5  -7   6        0.31        0.85     10.20 o
  -5  -6   5        0.17        0.89      9.55 o
  -4  -9   8       25.38       22.44     16.13 o
  -4  -7   5        1.67        3.31     11.28 o
  -4  -6   4       41.43       45.03      9.12 o
  -4  -3   2        9.01        0.04      8.31 o
  -4   0   1      257.60      292.99     10.20 o
  -3 -10   9       34.75       34.22     17.01 o
  -3  -9   7      109.31      114.28     15.43 o
  -3  -4   2      119.09      111.05     11.32 o
  -3  -2   1      184.24      182.64     10.08 o
  -1  -6   3      303.68      248.30     18.90 o
  -1  -3   1    11081.34     8787.54     65.93 o
   1  -2   1      148.55      129.44     16.82 o
   3   4   1       14.09        2.00      9.20 o
   3  12   3        4.44       -3.96     14.93 o
   4   3   2      177.99      218.28     11.66 o
   4   4   2      228.15      216.59      9.97 o
   4   5   2       23.27       24.10      8.93 o
   4   6   2        0.53       -3.46      8.74 o
   4  10   3      184.96      175.82     13.05 o
   6  -2   8        2.24       -9.93     10.93 o
   6  -1   7        3.67       22.98     10.62 o
   6   1   6        7.63        9.28      9.89 o
   6   4   5        6.33        8.35      9.58 o
   6   5   5        6.63       11.89      9.93 o
   6   6   5        9.69       -7.54     10.28 o
   6   7   5       17.15       16.28     10.35 o
   7   2   8        5.47        5.27     11.66 o
   7   5   7        1.68       11.97     14.09 o
  -6  -6   7       72.86       81.10     13.86 o
  -6  -5   6      247.02      232.79     13.70 o
  -6  -4   5       48.23       51.65     10.20 o
  -6  -2   4        1.92       -0.42      9.58 o
  -6   2   3        0.02       -6.74      9.58 o
  -6   3   3       25.05       35.57     10.08 o
  -6   4   3        2.17       -5.81      9.93 o
  -5   0   2       74.67      117.01      9.28 o
  -4   1   1      136.70      146.15      9.20 o
  -4   4   1       45.44       49.23     10.74 o
  -4   5   1       14.64        8.20      8.58 o
  -1  -7   4        1.42        2.35     15.97 o
   1  -4   2       36.54       24.67     14.16 o
   1  10   1      686.47      499.45     26.52 o
   2   9   1       14.14       11.62     12.66 o
   3  -1   2        0.21       -0.38      8.85 o
   3   6   1        0.16        1.23      8.70 o
   3  10   2      552.45      454.73     14.82 o
   4  -7   9        7.27        1.12     14.20 o
   4  -5   6      400.72      515.16     14.24 o
   4  -4   5      295.94      344.88     12.97 o
   4  -1   3        9.32       12.12     10.82 o
   4   2   2      116.52      117.59     11.16 o
   4   7   2      150.53      153.08      9.89 o
   5  12   5       15.93        9.08     12.05 o
   6   0   6        0.52        7.43     10.08 o
   6   2   5      243.44      229.52     12.66 o
   6   3   5        0.84       -4.20      9.47 o
   6   8   5       88.32       81.91     11.28 o
   7   3   7       12.77        1.50     13.78 o
   7   4   7       26.52       19.09     11.70 o
  -6  -1   4      105.64      119.97     11.89 o
  -6   7   4        2.37        4.85     11.16 o
  -4   2   1      200.58      221.63      9.93 o
  -4   3   1        4.47        4.39      8.47 o
  -4   8   2        6.49       13.55     11.70 o
  -1   0   0       20.65       14.20     17.74 o
   3   2   1      925.78      879.28     14.86 o
   4  -6   7        1.04        3.81     12.51 o
   4  -3   4       17.01        8.51     10.93 o
   4   8   2        3.66        0.69     11.09 o
   6  -3   8        3.65       -1.27     13.78 o
   6  -2   7        0.03        6.43     12.97 o
   6   9   5      111.08      107.12     11.70 o
   7   2   7        0.13       -2.81     11.20 o
  -6  -3   5       27.88       12.66      9.89 o
  -6   6   4       38.03       42.96     10.82 o
  -4  -8   7       11.71       25.10     12.89 o
  -4  -4   3       23.76       21.52      8.81 o
  -4  -2   2      105.56       90.49      9.28 o
  -4  10   3       76.14       67.55     11.05 o
  -3  -8   6       68.70       56.77     12.32 o
  -3  -5   3      775.06      754.61     15.36 o
  -3  -1   1      768.91      730.17     13.74 o
   1   1   0      420.30      307.58     19.21 o
   4   1   2      110.59      115.36      9.35 o
   4  11   3        5.81       13.86     10.35 o
   4  13   4       54.90       29.45     14.63 o
   6  -1   6        5.46       17.94     10.12 o
   6   1   5       50.89       55.04     10.20 o
   6   5   4        4.21       10.97      9.78 o
   6   6   4        1.18      -10.16     12.28 o
   6  10   5       52.25       23.48     11.66 o
   7   4   6       50.56       33.72     13.74 o
   7   5   6       16.08       15.43     11.39 o
   7   6   6       11.02        6.66     11.35 o
  -6  -6   8       37.49       35.60     11.55 o
  -6  -5   7      293.47      268.36     12.36 o
  -6  -4   6        4.04        5.74     10.08 o
  -6   0   4       73.73       84.41      9.70 o
  -6   1   4      259.61      299.76     10.85 o
  -6   4   4       32.44       42.92     12.47 o
  -6   5   4        2.20       -4.62     10.35 o
  -4  -9   9       43.99       28.18     14.59 o
  -4  -7   6        7.45        7.43     11.89 o
  -4  -5   4       82.16       92.61     11.09 o
  -4   7   2       24.78       29.68     11.32 o
  -3  -7   5        1.63        9.51     12.86 o
   1   7   0      279.42      218.90     19.90 o
   4  -7   8       37.02       46.65     13.90 o
   4  -2   3      555.00      605.88     13.90 o
   4   9   2       18.34       22.09     11.47 o
   6   0   5       59.35       60.97     10.12 o
   6   3   4        0.16       -1.66      9.28 o
   6   4   4       36.90       28.64      9.66 o
   6   7   4        7.42       10.28     10.16 o
   6   8   4      135.38      130.17     13.43 o
   7   3   6       25.25       19.05     11.12 o
  -7  -1   7        5.50        9.01     11.20 o
  -6  -2   5      169.33      172.40     10.55 o
  -6   2   4        0.97       -2.89      9.39 o
  -6   3   4        3.13        9.20      9.93 o
  -6   7   5       19.41       17.82     13.70 o
  -5  -3   4       14.33        4.89      9.05 o
  -4  -6   5      110.58      120.71     11.86 o
  -4  -1   2      334.37      342.91     10.39 o
  -4  11   4        2.60       -1.50     13.86 o
  -3  -9   8        3.93        3.23     15.09 o
  -3  -6   4       46.79       35.26      9.01 o
  -3  -3   2        5.14       11.05      8.81 o
  -1  13   3        5.22        5.62     19.05 o
   2   3   0       72.11       67.24     10.97 o
   2   5   0      172.85      128.71     12.39 o
   2  12   2      129.52      122.98     18.74 o
   3  11   2       43.79       33.68     12.51 o
   3  13   3       73.88       65.09     16.20 o
   4   0   2     4759.29     4639.61     25.10 o
   5  12   4        0.99        9.85     14.43 o
   6  -4   8        1.46        4.43     14.36 o
   6  -3   7       18.64       18.55     11.01 o
   6  -2   6        3.28        4.43     10.39 o
   6   2   4        1.32        7.04      9.28 o
   6   9   4       15.09       12.93     13.43 o
  -6  -5   8      249.55      281.83     14.86 o
  -6  -4   7       72.53       68.24     13.16 o
  -6  -3   6       11.88       22.29     10.39 o
  -6  -1   5       56.77       74.79      9.97 o
  -4  -3   3       26.09       19.48      8.54 o
  -4   0   2     1044.03     1058.18     15.01 o
  -4   6   2      198.58      174.59     10.01 o
  -4   9   3        5.03       -2.85      9.97 o
  -1 -10   9        2.43       -0.54     22.17 o
   2   6   0     1337.65     1045.36     19.51 o
   3   0   1      680.07      701.84     13.97 o
   4  -6   6       80.45      107.70     12.78 o
   4  -5   5       80.61       81.18     10.01 o
   4  -4   4        0.00        2.69     10.89 o
   4   4   1        3.45        4.85     10.58 o
   4   5   1        5.80        8.43     10.58 o
   4  12   3      258.56      261.27     15.01 o
   6  -1   5        5.91        5.39      9.93 o
   6   1   4        1.45       -3.39      9.35 o
   7   4   5        0.35        1.19     10.70 o
   7   6   5        7.22        2.85     11.24 o
   7   7   5       12.59       16.67     11.47 o
  -6   0   5       35.70       30.72      9.62 o
  -6   5   5        3.76       16.55     12.82 o
  -6   6   5       34.84       35.83     11.09 o
  -5  -6   7       68.45       51.62     10.62 o
  -4  -8   8        1.43        7.70     13.28 o
  -4   1   2        0.07        8.16     10.01 o
  -1  -9   7       42.37       32.06     20.05 o
   2  10   1      982.60      739.63     20.17 o
   3   9   1        2.13        4.81     11.05 o
   4  -1   2        2.16        3.73      8.58 o
   4   3   1      158.78      165.05      9.82 o
   4   6   1       54.84       54.58      9.08 o
   4  10   2      728.53      611.46     13.93 o
   5   3   2        0.27       -8.58      8.58 o
   6   4   3        5.22       14.43     11.78 o
   6   5   3        0.47       -9.93      9.93 o
   6   6   3       11.04        2.69     12.09 o
   6  10   4      137.15      136.49     12.20 o
  -6  -2   6       40.73       45.15     10.24 o
  -6   1   5      165.73      192.65     10.47 o
  -6   2   5       21.87       21.52      9.70 o
  -6   3   5       11.13       12.97     10.01 o
  -6   4   5        0.11       -2.23     10.32 o
  -5  -7   9       31.39        3.93     14.13 o
  -4  -7   7       23.97       15.32     12.24 o
  -4  -4   4       32.13       30.37      8.81 o
  -4  -2   3      250.41      256.73     11.82 o
  -4   2   2      849.76      870.50     13.05 o
  -4   3   2       50.57       51.15      8.70 o
  -4   4   2        0.47       -0.96      8.70 o
  -4  10   4        1.63       -0.58     12.93 o
  -3  -8   7       43.32       24.10     14.36 o
  -3  -4   3       76.25       60.82     10.97 o
  -1   1   0        0.21        1.77     13.59 o
  -1   5   0      162.83       97.23     14.16 o
  -1   9   1       12.25       11.47     14.24 o
   4  -7   7       39.56       39.45     13.39 o
   4  -3   3       84.79       90.53      9.58 o
   4   2   1      753.24      767.89     13.01 o
   4   7   1       37.79       27.60      8.85 o
   5   2   2      232.84      239.22     10.08 o
   6  -4   7       23.38       32.68     11.35 o
   6  -3   6       45.89       67.97     10.89 o
   6  -2   5        1.52       -1.27     10.05 o
   6   0   4      150.57      149.19     10.58 o
   6   3   3        3.39        3.27      9.51 o
   6   7   3        3.57        5.62      9.89 o
  -6  -4   8       54.96       48.19     11.05 o
  -6  -3   7       31.11       31.02     10.39 o
  -6  -1   6        5.27        1.69      9.93 o
  -6   7   6        1.28        4.50     11.43 o
  -5  -3   5       16.25       10.82      9.55 o
  -5  -1   4      397.41      439.37     11.01 o
  -4  -6   6       27.19       24.33     11.59 o
  -4  -5   5       44.51       39.68     11.12 o
  -3  -9   9        4.31        1.31     15.82 o
  -3  -2   2       19.70       10.55      8.51 o
  -1  11   2       26.83       28.68     16.97 o
  -1  14   4        5.76        6.77     20.75 o
   1   0   0       20.65       23.40     16.47 o
   2   7   0        6.61        3.70     10.51 o
   2  14   3       44.26       43.15     23.48 o
   3  -1   1      985.92      968.19     15.09 o
   4   1   1       34.68       44.84     10.78 o
   4   8   1      129.10      126.44     12.01 o
   6   2   3        0.00        0.54      9.28 o
   6   8   3       62.49       61.51     10.66 o
   7  -1   6       31.03       35.68     11.16 o
   7   7   4        1.13       22.94     13.74 o
  -6  -2   7       62.23       63.74     10.74 o
  -6   0   6       46.53       71.28     10.32 o
  -6   5   6       89.01      124.86     13.55 o
  -6   6   6        0.65       -2.96     10.70 o
  -5  -6   8        3.89        2.08     10.58 o
  -4  -8   9       96.59      113.74     14.24 o
  -4   7   3       60.19       57.77     11.43 o
  -4  11   5       60.25       90.95     14.59 o
  -3  -7   6       21.40       21.59     11.86 o
  -3  -5   4      137.26      136.06     11.51 o
   1  -7   4       34.65       21.40     16.20 o
   3   3   0      992.86      887.01     14.78 o
   3   5   0      393.44      301.69     11.35 o
   3  12   2        4.24        3.81     14.90 o
   4  -8   8        0.00        3.62     14.24 o
   4  -2   2      456.44      454.38     11.47 o
   4  11   2       12.36        7.31     12.70 o
   4  13   3       11.04        5.93     14.16 o
   5   9   2        0.09        4.20     10.08 o
   6  -1   4        0.00        3.31      9.85 o
   6   1   3        0.37        4.27      9.24 o
   6   9   3       37.01       40.30     11.09 o
   7   8   4       24.73       11.59     11.70 o
  -6  -4   9        1.98       14.36     11.43 o
  -6  -3   8       14.13       15.28     10.74 o
  -6   1   6       12.90       10.08     10.05 o
  -6   2   6        0.39       -1.66      9.93 o
  -6   3   6        0.47       -0.31     10.16 o
  -6   4   6        0.72       -8.35     10.39 o
  -4  -3   4       57.37       61.51      9.05 o
  -4  -1   3        0.05        0.89      8.24 o
  -4   9   4        5.99        4.08     12.36 o
  -3  -6   5       20.25       18.21     11.12 o
  -1   2   0     2425.88     1739.85     29.02 o
  -1   4   0     1456.04      984.78     22.79 o
   1  -6   3        1.15       -0.69     14.90 o
   1  -3   1        3.47        2.89     16.13 o
   3   2   0       15.30       18.74      9.28 o
   3   6   0        7.72        9.12      8.58 o
   3  10   1      917.63      740.06     17.17 o
   4  -6   5      166.28      164.55     10.85 o
   4  -5   4       96.95      105.85      9.97 o
   4   0   1     3161.91     3234.20     21.63 o
   5   0   2        7.26       12.24      8.85 o
   5  12   3        0.60       -0.62     14.24 o
   6  -5   7       18.73       22.09     11.66 o
   6  -4   6        3.27       -4.43     10.74 o
   6  -3   5       12.49       10.55     10.24 o
   6   0   3     1757.90     1859.52     18.05 o
   6  10   3      156.06      116.59     14.40 o
  -6  -1   7       50.40       52.96     10.66 o
  -4  -8  10        0.01        0.54     14.55 o
  -4  -7   8        3.11        2.89     12.59 o
  -4   0   3      109.89      112.24      8.93 o
  -4   6   3      158.20      152.69     10.01 o
  -3  -9  10       22.49       17.13     16.74 o
  -3  11   4        2.64        2.81     13.24 o
  -1  -4   2     2474.99     2054.08     33.33 o
  -1  -2   1     1979.79     1798.85     31.75 o
  -1   3   0      302.09      258.00     17.32 o
   3   7   0       51.04       47.15     11.09 o
   3  14   3       23.66       19.51     19.01 o
   4  -7   6       56.08       71.86     13.13 o
   4  -4   3       16.10       18.09      8.89 o
   4   9   1       23.15       20.71      9.47 o
   5   4   1        3.19        4.46      8.97 o
   5   5   1      117.41      108.74      9.82 o
   5  10   2      372.53      338.14     12.36 o
   6  -2   4       61.70       67.74     10.28 o
   6   3   2       98.29       96.42      9.70 o
   6   4   2        8.51       11.74      9.78 o
   6   5   2        7.20        8.39      9.66 o
   6   6   2        0.01        4.39      9.78 o
   6   7   2       39.35       29.33     12.59 o
  -6  -3   9        5.82       11.39     11.12 o
  -6  -2   8        2.67        6.43     10.62 o
  -6   0   7        0.49       -9.31     10.24 o
  -6   1   7       47.99       41.15     12.59 o
  -6   5   7        4.17       10.74     10.93 o
  -6   6   7       41.99       51.65     11.43 o
  -4  -6   7       18.07       19.32     11.86 o
  -4  -5   6      340.86      337.29     13.05 o
  -4  -4   5        1.30        1.54      8.58 o
  -4   1   3      170.41      179.90      9.39 o
  -4   5   3      111.77      110.54      9.62 o
  -4   8   4        5.70       14.28     11.78 o
  -4  10   5       13.72       14.90     13.28 o
  -3  -8   8        9.86        8.12     12.66 o
  -3  -3   3      173.46      161.74      9.93 o
   2   8   0      276.65      205.77     14.59 o
   3   1   0      575.49      592.06     13.43 o
   4  -3   2        4.94       -8.08     10.85 o
   4  12   2       83.53       73.44     15.90 o
   5   7   1       91.70       85.72      9.89 o
   6  -1   3       30.69       41.99      9.89 o
   6   2   2       46.95       59.58      9.47 o
   6   8   2        6.76       -3.85     12.89 o
  -6  -1   8        2.89       -0.27     10.66 o
  -6   2   7      126.05      120.90     11.01 o
  -6   3   7       27.28       28.10     10.62 o
  -6   4   7       10.53       15.74     10.74 o
  -5  -6  10        2.69       -2.12     11.62 o
  -4  -2   4      618.41      667.43     12.24 o
  -4   2   3      259.42      280.29      9.89 o
  -4   3   3        1.86        8.43      8.47 o
  -4   4   3       18.02       25.02      8.78 o
  -3   0   2       23.51       16.32      8.85 o
  -3  12   5        6.50        8.58     14.05 o
   4  -8   7        2.30        4.00     13.93 o
   4  -1   1      245.55      263.51     10.35 o
   4   3   0      571.13      597.53     12.20 o
   4   4   0      353.19      346.99     10.97 o
   4   5   0        0.47        2.58      8.70 o
   4   6   0      400.44      427.86     13.20 o
   4  10   1       19.43       16.67     11.86 o
   6  -5   6       39.25       52.31     11.47 o
   6  -4   5        9.90       17.17     10.58 o
   6  -3   4       59.52       63.16     10.43 o
   6   1   2       10.95        4.04      9.16 o
   6   9   2        5.30       13.13     13.16 o
   7   8   3       57.10       54.43     11.86 o
  -6  -2   9       23.79       31.60     11.05 o
  -6   0   8       15.57       18.71     10.55 o
  -4  -7   9        7.88        5.54     10.89 o
  -4   7   4        1.28       13.16     11.47 o
  -4  11   6        6.17        5.89     11.66 o
  -3  -7   7       77.73       73.17     12.39 o
  -3  -4   4        0.41       -3.70     10.47 o
   3   0   0       33.06       37.03      9.70 o
   4  -6   4      115.95      136.14     12.20 o
   4   2   0      130.82      137.95      9.58 o
   6  -2   3      173.69      177.90     12.70 o
  -6  -2  10        0.33        7.85     13.97 o
  -6  -1   9        0.06       -7.70     11.05 o
  -6   1   8        0.03      -10.35     10.35 o
  -6   2   8        3.13       -5.27     10.51 o
  -6   3   8       29.24       39.38     10.97 o
  -6   4   8        9.89        2.00     11.09 o
  -6   5   8        5.13        8.81     11.24 o
  -4  -6   8       27.59       24.36     12.24 o
  -4  -3   5       77.74       65.16      9.20 o
  -4  -1   4      162.84      170.63      9.35 o
  -4   9   5        1.62        2.62     10.20 o
  -3  -6   6        5.88        6.43     11.20 o
  -3  -5   5      282.65      314.58     12.82 o
  -3  -2   3      150.09      136.10      9.70 o
   1  -1   0        0.21       -0.54     18.13 o
   4  -7   5        4.66       15.36     12.55 o
   4  -5   3      161.04      147.07     10.08 o
   4  -2   1       20.95       18.94     10.74 o
   4   1   0       27.11       29.95      8.89 o
   4   7   0        8.66        8.28      8.89 o
   5   0   1      185.92      198.03      9.74 o
   5   9   1       19.42       18.48      9.97 o
   6   0   2      691.69      728.89     12.82 o
   6   4   1       34.25       35.14      9.70 o
   6   5   1       17.98       14.24      9.70 o
   6   6   1      199.30      192.11     12.86 o
   6  10   2       27.55       29.79     13.86 o
  -6   0   9        2.93       -5.62     11.01 o
  -5  -5  10       50.84       37.99     11.59 o
  -4  -4   6        7.96       15.28      9.20 o
  -4   0   4       90.19       74.56      8.78 o
  -4   6   4      190.28      211.35     10.24 o
   3  -3   1        0.01        1.19      9.12 o
   6  -5   5        0.18        1.08     10.93 o
   6  -4   4        8.98        6.04     10.01 o
   6  -1   2        4.45       10.47      9.51 o
   6   3   1        0.60       -9.05      9.51 o
   6   7   1        8.44        8.20     10.08 o
   7   4   2        1.00        0.00     10.55 o
   7   6   2       15.14        9.89     10.85 o
  -7  -3  -5       32.31        1.81     13.59 o
  -6  -6  -9       11.39       -7.81     11.32 o
  -6  -5  -7       25.37        3.19     10.47 o
  -6   1   0       18.52       14.20     20.52 o
  -4  -6  -7       17.31       10.28      9.43 o
  -4   8   4        5.70        5.66     11.93 o
  -2  -6  -7       57.96       42.22      9.05 o
  -2  -5  -5       52.74       54.70      8.97 o
  -1   4   3     2179.92     2273.25     24.13 o
   1   6   3      123.52      107.39      9.24 o
   1  10   4        8.40       11.97      8.66 o
   1  11   4      174.23      186.68     10.12 o
   1  12   4        0.09       -0.89      9.89 o
   1  13   4       37.76       40.53     10.62 o
   2   1  -1      104.40      108.77     20.02 o
   3  -3  -8        8.21        1.62     12.28 o
   3   9   2        9.52       17.05      9.12 o
   3  14   2       25.28       12.62     13.90 o
   4  -1  -7       71.67       60.39     17.67 o
   4   5  -1        1.41        1.19     10.58 o
   4   7   0        8.66        9.08      8.78 o
   4  11   1      188.16      140.64     10.85 o
   4  12   1        0.01       -7.01     10.28 o
   4  13   1       13.78        7.93     11.24 o
  -7   1  -1        1.64       -2.27     21.21 o
  -6  -4  -5        6.33        5.08      9.89 o
  -4  -7  -9       29.73       22.56     10.08 o
  -4  -5  -5       54.83       49.73      9.05 o
  -4  10   4        1.63       12.09     13.28 o
  -4  11   4        2.60       -4.00     13.90 o
  -2  -7  -9        4.39        3.58      9.12 o
  -2  -2  -1      812.88      748.29     19.63 o
  -1  -8 -14        0.48       12.55     11.62 o
  -1  -6  -7        6.65        4.58     10.51 o
  -1   7   4      328.93      344.45     12.32 o
   1  -6 -10       56.05       74.40     11.97 o
   1   4   2      650.01      467.24     13.24 o
   3  -2  -6      227.33      254.19     14.86 o
   3  12   2        4.24       13.36     10.12 o
   3  13   2        0.47       12.47     10.66 o
   6   3  -9        5.82        5.23     27.71 o
   6   7  -5       71.10       63.55     15.78 o
   6   9  -4        1.28       -8.28     13.93 o
  -7  -4  -6       50.56        7.39     14.01 o
  -6  -6  -8        0.00        4.35     11.01 o
  -6   6   2      117.52      140.80     19.75 o
  -2  -3  -2      186.77      177.29     11.35 o
  -1  -5  -5     1128.75     1050.37     14.63 o
  -1  14   4        5.76       16.40     11.62 o
   1  -3  -4      711.33      709.77     17.40 o
   1   7   3      115.83      105.39      8.93 o
   2   4   1      402.18      347.95     12.05 o
   3  -4 -10       37.95       46.07     12.39 o
   4   8   0      125.11      104.19      9.74 o
  -6  -5  -6        2.10       10.39     10.24 o
  -4  -7  -8       26.25       10.66      9.89 o
  -4  -6  -6      441.29      443.56     11.59 o
  -4  -3  -2      177.99      175.71     11.89 o
  -4  -2  -1      753.24      741.60     17.17 o
  -4   5   3      111.77      119.78     13.51 o
  -2  -8 -11       45.97       63.62     10.51 o
  -2  -6  -6      438.05      473.66     11.28 o
  -2  -4  -3      171.30      178.60     12.24 o
  -2  -1   0       50.05       51.85     14.70 o
  -2   2   2       30.76       47.42     14.55 o
  -1   8   4      153.27      142.65      9.62 o
  -1  12   4        2.60       -3.70     12.32 o
  -1  13   4       18.30       24.60     10.78 o
   1  -7 -13       19.66       23.13     10.89 o
   1  -5  -7      442.20      527.67     13.78 o
   1   1   0      420.30      329.44     20.63 o
   1  14   3        9.42        0.04     11.20 o
   2  -2  -4      123.24      122.40     13.09 o
   4   4  -2      313.13      309.00     13.43 o
   4   9   0       46.02       35.76      9.47 o
   4  13   0       23.44        4.66     11.28 o
   6   6  -6        1.06        3.81     15.20 o
   6   8  -5        2.96       -2.73     13.86 o
  -7  -5  -7        1.68      -11.43     11.74 o
  -4  -8 -10       27.89       46.84     10.93 o
  -4  -4  -3      593.85      551.03     12.62 o
  -1  -8 -11        0.40       -9.97      9.97 o
  -1   9   4       14.64       21.29      9.05 o
  -1  10   4        5.30       -4.08      9.08 o
  -1  11   4       11.73       26.44      9.78 o
   1  -7 -12       29.98       46.30     10.66 o
   1  -6  -9       75.20       91.49      9.93 o
   1   8   3      138.34      122.48      9.05 o
   1   9   3      247.95      275.86     11.62 o
   1  12   3        0.79        2.31     11.43 o
   1  13   3        8.47       -2.39     10.16 o
   4   6  -1      557.58      487.33     12.36 o
   4  10   0        0.31        0.73      9.35 o
   4  11   0        0.17       10.51      9.85 o
   4  12   0        0.02       -1.15     10.55 o
   6   9  -5       12.78       10.93     14.66 o
  -6  -7  -9        0.03        0.00     11.55 o
  -6  -6  -7      108.21      115.36     11.28 o
  -6  -4  -4       36.90       23.86     12.28 o
  -6  -3  -3        3.39       11.66     11.93 o
  -6  -2  -2       46.95       51.62     13.97 o
  -6   7   2       10.68        6.97     15.55 o
  -4  -7  -7        2.35       10.24     11.55 o
  -4  -5  -4       90.80       79.68     11.24 o
  -2  -5  -4      848.75      830.20     13.63 o
  -1  -7  -8        0.53       -1.58      8.74 o
  -1  -6  -6        0.82       -6.24      8.54 o
  -1   5   3      166.88      154.46     10.08 o
   1  -4  -5      899.42      903.10     16.78 o
   1   5   2       38.98       32.72      9.24 o
   1  10   3      661.80      603.99     11.59 o
   1  11   3        5.98        8.78      9.20 o
   3  -5 -12        7.95       14.05     13.32 o
   6   4  -8       54.96       43.88     21.32 o
   6   5  -7      293.47      267.32     18.44 o
  -6  -5  -5        6.63       -9.16     12.09 o
  -6   8   2        6.36        4.08     16.59 o
  -4  -8  -9        3.85        8.31     10.32 o
  -4  -1   0       27.11       26.10     12.93 o
  -4   6   3      158.20      161.66     12.47 o
  -2  -7  -7       17.50       23.29      8.93 o
  -1  -3  -2      243.58      190.64     12.86 o
  -1  14   3       13.30       12.01     11.32 o
   1  -7 -11        4.66       13.74     10.08 o
   2   5   1       76.25       75.83      9.16 o
   3  -3  -7       48.48       55.73     11.28 o
   4   7  -1       65.68       61.62      9.47 o
   4  13  -1       14.27        8.43     14.01 o
   6   7  -6       20.46       12.28     13.78 o
  -6  -7  -8       10.37        7.62     11.24 o
  -6  -1  -1      130.34      149.42     16.44 o
  -4  -9 -11        1.43       -6.27     11.43 o
  -4  -6  -5      218.90      197.73     10.28 o
  -4  11   3        2.14        2.12     13.59 o
  -2  -6  -5      696.06      706.80     12.47 o
  -1  -4  -3     1768.23     1319.61     17.78 o
  -1  -2  -1      901.49      632.78     19.63 o
  -1  13   3        5.22       -7.81     10.55 o
   1  -7 -10       10.23        9.51     11.62 o
   1  -6  -8        2.04        3.16      8.78 o
   1   3   1      915.56      800.76     17.82 o
   1  14   2       24.07       47.11     11.32 o
   2   3   0       72.11       82.72     12.66 o
   3  -5 -11      256.65      323.32     14.51 o
   4   3  -3       26.09       28.29     12.36 o
   4   8  -1       37.82       40.42      9.20 o
   4  11  -1       16.53        5.81     12.59 o
   4  12  -1       18.01       13.55     10.70 o
   6   8  -6       24.98       18.40     16.55 o
  -6  -6  -6      175.67      188.53     11.47 o
  -4  -8  -8        0.38        3.12      9.89 o
  -4   7   3       60.19       58.39     11.78 o
  -4   8   3        7.70       10.70     11.86 o
  -4   9   3        5.03        2.73     12.20 o
  -4  10   3       76.14       90.91     13.36 o
  -1  -8  -9       23.40       36.18      9.39 o
  -1  -7  -7        0.26       -6.93      8.62 o
  -1  -5  -4      511.43      454.69     12.01 o
  -1   6   3      114.82       97.30      9.35 o
  -1  12   3       49.29       72.59     10.32 o
   1  -8 -13       33.41       47.15     11.43 o
   1  -5  -6      163.77      163.43     10.08 o
   1   6   2      232.14      197.19      9.93 o
   1  13   2       25.14       32.56     10.24 o
   3  13   0       61.50       75.83     10.97 o
   4   5  -2       95.18       94.07      9.62 o
   4   9  -1        0.02       -3.96      9.12 o
   4  10  -1       28.48       21.32      9.82 o
   6   6  -7       72.86       76.21     16.67 o
  -4  -9 -10       36.46       29.06     11.05 o
  -4  -7  -6       36.84       24.52      9.55 o
  -4   3   2       50.57       47.27     14.55 o
  -2  -8  -8       27.64       25.52      9.24 o
  -1  -9 -11       21.01       30.25     10.51 o
  -1   3   2     7193.30     6367.76     43.53 o
  -1   7   3       87.68       70.48      9.05 o
  -1  11   3      172.33      197.57     10.39 o
   1  -8 -12        5.97        6.54     13.16 o
   1   7   2        1.96        0.00      8.24 o
   1  11   2      101.20      116.70     11.51 o
   1  12   2       68.64       64.09      9.85 o
   2   6   1      182.58      151.88      9.47 o
  -6  -7  -7        0.76       15.74     11.09 o
  -4  -9  -9       11.23       12.43     13.05 o
  -1  -6  -5      153.61      150.77      9.66 o
  -1   8   3       20.52       13.39      8.62 o
  -1   9   3        3.75        4.16      8.89 o
  -1  10   3        0.94        6.85      9.12 o
  -1  14   2       15.69       19.59     11.28 o
   1  -7  -9       47.90       81.52      9.78 o
   1  -6  -7      167.12      221.13     12.12 o
   1   8   2      207.99      186.87      9.43 o
   1   9   2      171.75      153.12      9.28 o
   1  10   2     1201.38     1131.01     13.55 o
   1  14   1        3.01        1.77     10.97 o
   3  -4  -8      116.46      116.66     11.74 o
   3  11   0       24.72       10.28      9.66 o
   4   6  -2      149.57      154.81     11.89 o
   4  12  -2        1.55        2.42     13.39 o
   6   7  -7       16.06        9.62     16.36 o
  -6  -8  -8       20.76       35.57     14.24 o
  -6  -5  -4        4.21        4.04     12.05 o
  -6  -4  -3        5.22        3.89     11.70 o
  -4  -8  -7       54.87       60.12     10.12 o
  -4  -6  -4      196.83      204.19     11.93 o
  -4  -5  -3        2.71        8.54      8.81 o
  -4  -4  -2      228.15      212.04     12.20 o
  -2  -5  -3     1987.82     2013.82     20.17 o
  -1  13   2       59.29       73.90     13.39 o
   1  -8 -11        0.03       -1.54     10.35 o
   4   7  -2       11.86       14.28     10.93 o
   4  11  -2       57.86       47.46     12.93 o
   6   5  -8      249.55      257.58     20.32 o
  -7  -3  -3       50.96       59.54     13.47 o
  -6  -6  -5        9.69       15.28     10.28 o
  -6  -3  -2       98.29      119.55     14.43 o
  -4  -7  -5       44.11       39.76     11.43 o
  -2  -6  -4      179.68      164.28      9.74 o
  -2  -4  -2       54.78       38.34      9.43 o
   1   4   1     1066.24      950.22     16.67 o
   1  13   1        1.09       -0.38     10.28 o
   4   2  -4      618.41      640.44     23.09 o
   4   8  -2       42.64       47.07     11.35 o
   4   9  -2        2.52       -1.08     11.62 o
   4  10  -2        0.10       -5.70      9.85 o
  -6  -7  -6        5.73        4.43     10.58 o
  -6   4   1        4.44        4.70     18.86 o
  -4 -10 -10       12.32       27.17     11.51 o
  -4  -9  -8        8.00       29.02     10.39 o
  -4  -3  -1      158.78      148.65     11.97 o
  -4  11   2       47.88       57.39     11.39 o
  -2  -3  -1        1.47       -2.73     12.12 o
  -1  -9  -9       11.44       16.44      9.89 o
  -1  12   2       19.36       22.75      9.97 o
   1  -9 -13        1.11        4.54     11.66 o
   1  -8 -10       40.15       58.85     10.28 o
   1  -7  -8        6.36       10.89      9.05 o
   1  -4  -4      225.54      216.24     11.39 o
   1  -3  -3      117.58      109.35     13.90 o
   1  12   1       59.53       72.86      9.97 o
   2   4   0      303.68      266.89     11.59 o
   3  12  -1        7.88       -1.89     10.35 o
   4   4  -3       23.76       19.63     10.70 o
   6   4  -9        1.98        1.85     19.82 o
   6   6  -8       37.49       30.72     16.82 o
  -6  -8  -7       49.34       51.38     11.55 o
  -4  -8  -6       91.20       81.25      9.78 o
  -4   4   2        0.47        3.73     13.74 o
  -4  10   2       17.32       31.41     12.89 o
  -2  -9  -8       50.75       46.61      9.58 o
  -1  -1   0      420.30      352.42     24.02 o
  -1   1   1      603.27      540.33     29.10 o
  -1   4   2      433.29      379.86     12.82 o
  -1  11   2       26.83       36.80      9.66 o
  -1  14   1       16.82       21.75     11.35 o
   1  -9 -12       20.29       38.64     13.66 o
   1  -5  -5      236.76      225.67     10.89 o
   1  11   1      255.71      255.69     10.24 o
   1  14   0       63.10       71.71     11.35 o
   3  11  -1       29.95       28.21      9.82 o
   4  12  -3        4.08        4.35     11.20 o
  -6   5   1       11.70       11.39     16.24 o
  -6   7   1       15.42       14.13     15.82 o
  -6   8   1        4.03        6.16     14.16 o
  -4 -10  -9        0.08       13.55     10.97 o
  -4  -9  -7        5.79       17.78     12.32 o
  -4   9   2        9.31        6.81     11.97 o
  -2  -8  -6       17.31        3.58      8.85 o
  -1  -6  -4      181.18      180.91      9.89 o
  -1  -5  -3        9.02       13.24      9.35 o
  -1  10   2      472.64      454.57     11.47 o
  -1  13   1       51.72       47.69     13.20 o
   1  -6  -6       19.41       21.75      8.85 o
   1   5   1       22.01       20.02      9.16 o
   1  10   1      686.47      674.55     11.89 o
   1  13   0        9.31       18.67     12.55 o
   3  13  -2       31.03       32.41     11.28 o
   4   5  -3      124.49      149.38     12.01 o
   4  11  -3      211.81      196.03     11.35 o
  -6  -7  -5       17.15       24.75     12.82 o
  -6  -6  -4        1.18       -0.96     12.36 o
  -6  -2  -1       18.11       21.63     13.63 o
  -6   0   0       58.42       70.21     22.32 o
  -6   6   1        1.12        4.39     14.97 o
  -4   5   2        2.99        5.81     12.47 o
  -4   8   2        6.49       15.28     11.74 o
  -1  -7  -5       68.49       72.09      8.85 o
  -1  -4  -2      650.01      494.68     13.86 o
  -1   5   2      293.39      240.30     10.74 o
  -1   9   2       17.71       29.02      9.12 o
   1  -8  -9        0.76       10.55      9.47 o
   1  -2  -2       13.44        9.97     14.74 o
   1   6   1       31.10       23.48      8.81 o
   1   7   1      126.43      122.36     10.89 o
   1   8   1        6.89        7.81      8.24 o
   1   9   1       31.44       32.14      8.62 o
   4  -2  -7       87.76       83.60     16.86 o
   4  10  -3       81.52       73.67     10.39 o
  -6  -8  -6       18.11       29.83     13.51 o
  -6  -5  -3        0.47        8.97     11.93 o
  -4 -10  -8       19.92       38.45     10.78 o
  -4  -7  -4       11.92       16.97      9.28 o
  -4  -6  -3       43.93       44.42      9.05 o
  -4   6   2      198.58      221.44     12.70 o
  -4   7   2       24.78       24.33     11.32 o
  -3 -11 -10       82.03      101.69     11.74 o
  -2 -11 -11        9.72       -0.92     11.47 o
  -2  -9  -7        2.85        4.54      9.01 o
  -1  -8  -6        4.20       -4.89      8.74 o
  -1   6   2      277.87      236.91     10.51 o
  -1   7   2        8.77        5.85      8.54 o
  -1   8   2        1.48       -4.16      8.43 o
  -1  12   1       29.91       39.34     10.08 o
  -1  14   0       12.30       20.09     11.62 o
   1  -7  -7        0.10        2.96      8.93 o
   1  12   0       18.35       19.71      9.51 o
   1  14  -1       13.83       19.05     11.32 o
   2   2  -1      463.61      430.71     18.17 o
   4  -1  -6      654.84      642.75     32.18 o
   4   6  -3        0.07       -4.16     10.97 o
   4   7  -3        0.26       -1.08     11.05 o
   4   8  -3       66.09       71.36     11.62 o
   4   9  -3       55.27       30.75      9.85 o
   4  12  -4        9.10       11.16     11.59 o
  -6  -9  -7        4.08       -8.20     14.20 o
  -6  -4  -2        8.51        9.78     13.82 o
  -4  -8  -5      131.03      117.59     10.05 o
  -4  -5  -2       23.27       29.87      9.01 o
  -4  -2   0      130.82      128.44     13.90 o
  -4  11   1       62.06       63.97     11.35 o
  -2  -6  -3     1608.61     1469.11     16.24 o
   1  -9 -10        1.03        4.66     12.70 o
   1   2   0      224.99      166.70     15.17 o
   1  11   0       77.33       69.74     11.39 o
   3  13  -3        0.21        5.93     11.16 o
   4  11  -4      154.05      131.14     13.86 o
  -4 -11  -9       38.56       54.27     11.82 o
  -4  -9  -6        9.32        5.89      9.89 o
  -2  -8  -5       12.54        7.89      8.78 o
  -2  -5  -2      589.07      542.41     12.59 o
  -2  -2   0       24.84       25.02     13.82 o
  -1  -3  -1      915.56      802.41     18.17 o
  -1  11   1        0.17       -0.23      9.51 o
  -1  13   0        7.70       14.93     10.62 o
   1 -10 -12        7.40        5.12     11.51 o
   1  -8  -8       63.59       68.51      9.82 o
   1  13  -1       33.60       33.56     10.55 o
   3  10  -2        5.71        2.58      9.43 o
   4   3  -4       57.37       64.93     14.16 o
   4  10  -4      241.03      236.99     13.66 o
  -4 -10  -7       46.97       49.27     10.55 o
  -4  -4  -1        3.45        0.08     10.39 o
  -4  10   1        6.62        6.54     10.47 o
  -1  10   1     1684.15     1871.14     17.78 o
   1  10   0      730.70      656.03     11.74 o
   1  14  -2        9.90       23.17     11.43 o
   3   9  -2       16.62       10.05      9.16 o
  -8  -1  -2       37.58       45.11     24.44 o
  -7  -6  -4        3.65       11.97     11.43 o
  -6  -9  -6       11.85       16.78     13.93 o
  -6  -8  -5       88.32       96.15     11.24 o
  -6  -7  -4        7.42        6.74     12.62 o
  -4 -11  -8        2.36        5.39     13.66 o
  -1  -7  -4       26.80       30.37      8.74 o
  -1  12   0       15.30       32.18     12.36 o
   1 -10 -11        2.39       13.13     11.09 o
   1  -9  -9       99.71      142.84     10.62 o
   1  -7  -6        4.98        6.74     10.97 o
   1  -6  -5        6.18        2.93      8.89 o
   1  -5  -4      606.31      551.61     13.20 o
   1   9   0        4.62        4.93      8.51 o
   1  12  -1        9.16        4.73      9.51 o
   3   8  -2       16.35        9.66      8.78 o
   4   9  -4       33.81       34.45      9.89 o
   4  11  -5       37.41       32.99     13.70 o
  -6  -6  -3       11.04       10.82      9.93 o
  -6  -3  -1        0.60        1.42     13.59 o
  -6   8   0       19.13       14.66     16.47 o
  -4  -9  -5       23.10       15.13      9.78 o
  -4  -8  -4       10.76       12.12      9.39 o
  -4  -7  -3      336.21      360.04     12.86 o
  -4   9   1       97.11      102.04     10.55 o
  -2  -4  -1      402.18      343.10     12.43 o
  -1  -9  -6        3.43        5.23      8.97 o
  -1   9   1       12.25        9.08      8.93 o
   1  -8  -7       28.10       33.56     11.59 o
   1   8   0      102.21      106.66     10.58 o
   1  13  -2        1.63      -10.43     10.43 o
   2   3  -1      646.35      593.10     17.51 o
   3   6  -2      135.57      129.75      9.55 o
   4   4  -4       32.13       40.42     11.05 o
   4   7  -4       15.72       17.74     11.32 o
   4   8  -4       11.27        6.58      9.39 o
  -4 -10  -6        4.90       20.28     10.12 o
  -4  -6  -2        0.53       -3.54     10.66 o
  -4   8   1       52.57       50.35     11.89 o
  -4  11   0       18.76       21.67     11.20 o
  -2 -12 -10        6.26        0.89     11.66 o
  -1 -11  -9      189.66      199.42     11.59 o
  -1  -5  -2       38.98       31.68      9.85 o
  -1   8   1       36.85       40.34     10.39 o
  -1  11   0      117.05      153.81     12.28 o
  -1  13  -1        6.84       10.62     10.78 o
   1 -10 -10       10.30       -0.19     10.55 o
   1  -4  -3     2179.92     1770.68     21.21 o
   1   7   0      279.42      306.54     11.86 o
   1  11  -1        5.16       12.82      9.16 o
   3  10  -3       27.60       16.51      9.51 o
   4   1  -5       22.39       30.18     18.71 o
   4   5  -4       82.16       87.72     11.51 o
   4   6  -4       41.43       48.11     11.39 o
   4  10  -5        2.29       14.63     10.47 o
  -6  -5  -2        7.20        8.20     12.09 o
  -6   7   0       90.76      103.77     16.44 o
  -4 -11  -7        1.81       -1.00     10.78 o
  -2  -9  -5        5.69        1.96      8.81 o
  -2  -7  -3       18.76       11.39      8.66 o
  -1 -10  -7       20.76       25.02      9.66 o
   1  -9  -8        3.37        5.54      9.62 o
   1   4   0      145.32      105.00     10.78 o
   1   6   0        1.55       12.43      8.62 o
   1  10  -1        1.52       -5.77     10.66 o
   1  12  -2       12.50        2.93     10.05 o
   4   9  -5        0.50       -9.31     12.20 o
   4  11  -6       19.57       22.59     11.28 o
  -7  -4  -2        1.00       -1.73     15.20 o
  -6  -9  -5      111.08      126.48     14.16 o
  -6  -8  -4      135.38      158.12     13.74 o
  -4   7   1      157.51      170.59     12.20 o
  -4  10   0        3.59       15.78     12.89 o
  -2 -10  -6      126.16      113.01      9.89 o
  -2  -6  -2      553.50      504.34     11.97 o
  -1 -12 -10       27.53       22.48     11.66 o
  -1 -11  -8      135.62      158.70     11.16 o
  -1   2   1      274.89      253.04     18.05 o
  -1   7   1       27.65       29.48      8.70 o
  -1  10   0      473.64      532.59     13.39 o
  -1  12  -1        2.78       -3.27     10.24 o
   1  13  -3       61.17       60.62     11.12 o
  -6  -7  -3        3.57       14.47     12.55 o
  -6  -1   0       39.26       48.54     20.86 o
  -6   6   0      143.11      167.20     16.40 o
  -4 -10  -5      165.38      206.35     13.05 o
  -4  -9  -4        3.93        8.31     11.70 o
  -4  -5  -1        5.80        8.70     10.78 o
  -4  -3   0      571.13      541.83     15.67 o
  -2 -11  -7        6.98       15.97      9.93 o
  -1  -9  -5       17.93       13.01      8.85 o
  -1  -8  -4       72.14       74.59      9.05 o
  -1   6   1      232.90      199.07     10.20 o
  -1  13  -2        0.27        8.89     11.09 o
   1 -10  -9       29.93       21.94     10.55 o
   1  -7  -5      165.79      198.07     11.89 o
   1   9  -1       86.81       76.29      8.97 o
   3   8  -3       56.51       55.46      9.12 o
   4   8  -5       91.93      100.88     12.16 o
   4  10  -6        1.13        8.01     10.82 o
  -8  -2  -2        7.63       12.51     20.78 o
  -7  -2  -1       14.41       11.43     18.05 o
  -4 -11  -6        0.13        6.89     10.66 o
  -4  -8  -3        5.48       13.43      9.31 o
  -4   6   1       85.27       88.80     11.62 o
  -4  11  -1       20.43       27.64     13.86 o
  -1 -12  -9       17.62       13.13     11.12 o
  -1 -10  -6        0.20        4.00      9.35 o
  -1  -7  -3      115.83       92.88      9.24 o
  -1  -4  -1     1066.24      924.08     16.86 o
  -1   3   1      520.16      553.65     17.86 o
  -1   5   1      912.46      817.23     14.63 o
   1  -9  -7       65.98       56.23     11.74 o
   1  -8  -6        4.01       16.13      9.16 o
   1  -6  -4       38.96       53.12      9.43 o
   1  -3  -2     7193.30     6786.07     45.03 o
   1  11  -2        6.48       10.28      9.62 o
   4   7  -5        1.67        7.04     11.47 o
  -6  -6  -2        0.01        1.27     12.36 o
  -6  -4  -1       34.25       42.65     12.16 o
  -4 -12  -7       11.40       12.59     11.39 o
  -4  -7  -2      150.53      148.73      9.82 o
  -4   9   0        3.80        3.89      9.66 o
  -2  -5  -1       76.25       64.93      9.35 o
  -2  -3   0       72.11       77.94     13.01 o
  -1 -11  -7        0.90       -3.35      9.82 o
  -1   4   1      469.39      410.00     13.24 o
  -1   9   0        1.61        8.08      8.47 o
  -1  11  -1       46.76       35.64      9.78 o
   1  12  -3        3.15        6.47     10.12 o
   1  13  -4        6.95       11.82     11.20 o
   3  12  -6        0.78        6.50     11.24 o
   4   9  -6       19.31       22.36     10.43 o
  -6 -10  -5       52.25       55.62     11.82 o
  -6  -9  -4       15.09       17.82     13.55 o
  -6   5   0        1.75       -6.00     14.66 o
  -6   8  -1       42.36       30.87     14.63 o
  -4   5   1       14.64       17.78     10.93 o
  -2  -8  -3       41.17       27.79      8.78 o
  -1 -12  -8        0.48       -5.89     10.82 o
  -1  -6  -2      232.14      193.80     10.32 o
  -1  -2   0      224.99      144.80     15.43 o
  -1  12  -2       23.76       20.36     10.39 o
  -1  13  -3       41.40       61.82     11.32 o
   1  -5  -3      166.88      163.28     12.43 o
   1  10  -2       64.43       54.46      9.08 o
   4  10  -7        9.07        9.16     11.24 o
   5  -3 -10        0.46       -4.43     18.55 o
  -6  -8  -3       62.49       68.17     13.01 o
  -4 -11  -5       70.78       64.51     13.20 o
  -4 -10  -4       11.03       13.01     12.20 o
  -4   4   1       45.44       46.27     12.66 o
  -4   8   0       94.36      113.59     12.16 o
  -4  10  -1      229.20      256.92     11.82 o
  -2  -7  -2      378.79      339.49     10.82 o
  -1   8   0      128.68      123.17      9.24 o
  -1  10  -1      241.57      228.56     10.24 o
   1 -11  -9       42.24       46.73     10.97 o
   1   7  -1      567.41      531.17     11.55 o
   1  11  -3       21.24       15.36      9.85 o
   3  10  -5        3.86        8.66     10.01 o
   4   2  -5      406.44      461.15     18.98 o
   4   5  -5       44.51       62.28     11.51 o
   4   8  -6      151.04      151.31     10.89 o
   5  -4 -11        2.79        5.97     18.05 o
  -6   4   0        4.16        3.66     14.32 o
  -4 -12  -6        3.20        4.50     10.97 o
  -4  -9  -3        0.08       -0.04      9.39 o
  -4  -6  -1       54.84       42.69      9.08 o
  -4  -4   0      353.19      361.00     13.39 o
  -4  11  -2        6.62       14.63     13.82 o
  -3 -12  -6       11.78        5.97     13.20 o
  -1 -11  -6       37.29       51.65     10.05 o
  -1 -10  -5      112.46      119.67      9.93 o
  -1  -9  -4      150.22      159.24      9.55 o
  -1  11  -2        0.04        1.85     11.97 o
   1  -9  -6       55.91       58.85     11.82 o
   1  -8  -5       61.51       70.17     11.35 o
   1   9  -2      166.80      155.96      9.35 o
   1  12  -4       39.72       28.87     10.62 o
   1  13  -5        0.64        1.69     11.35 o
   2   0  -2      645.83      686.02     55.97 o
   4   3  -5       77.74       81.29     13.16 o
   4   4  -5        1.30       -0.69     10.62 o
   4   9  -7       24.25       37.37     10.89 o
  -6  -7  -2       39.35       38.68     12.51 o
  -6  -5  -1       17.98       18.71     12.16 o
  -6  -2   0       22.55       25.90     18.01 o
  -6   7  -1       10.50       11.51     13.74 o
  -4  -8  -2        3.66       12.86     11.16 o
  -4   3   1        4.47        3.85     12.28 o
  -3 -13  -7       15.29       20.21     11.62 o
  -1 -12  -7        2.48        0.12     10.55 o
  -1  -8  -3      138.34      131.79      9.35 o
  -1   7   0        5.75        1.81      8.35 o
  -1  12  -3       40.69       54.66     10.70 o
  -1  13  -4       95.22      113.70     11.78 o
   1 -10  -7        0.56       -1.23      9.66 o
   1  -7  -4      328.93      330.98     11.05 o
   1   6  -1       30.09       34.49      8.66 o
   3   9  -5      205.92      216.66     10.70 o
   4   7  -6        7.45        7.31      9.66 o
  -6 -10  -4      137.15      145.53     12.12 o
  -6   3   0        1.82        7.24     16.94 o
  -4   1   1      136.70      151.73     23.33 o
  -4   2   1      200.58      220.36     18.40 o
  -4   7   0       24.20       27.48     11.35 o
  -4   9  -1       42.46       49.54     10.43 o
  -2  -9  -3        0.81        8.16      8.74 o
  -2  -6  -1      182.58      166.93      9.97 o
  -1 -13  -8        0.03       -8.47     11.43 o
   1 -11  -8       79.72       80.10     11.05 o
   1  10  -3        4.32        7.35      9.08 o
   1  11  -4      100.62      111.28     10.12 o
   1  12  -5        3.44        4.66     10.58 o
   3  10  -6        0.06       -3.77     10.24 o
   4   8  -7       11.71       12.93     12.70 o
  -7  -8  -3       57.10       42.15     14.63 o
  -6  -9  -3       37.01       34.22     13.55 o
  -4 -12  -5       71.52       73.67     11.09 o
  -4 -11  -4       27.63       26.75     10.32 o
  -4  10  -2      152.42      172.82     13.78 o
  -2 -13  -7        4.75        4.23     11.16 o
  -2  -4   0      303.68      277.63     12.09 o
  -1  10  -2       20.74       28.44      9.43 o
   1 -12  -9       23.40       32.91     11.39 o
   1  -6  -3      114.82      107.08     11.78 o
   1  -4  -2      433.29      386.10     13.39 o
   1  -1  -1      603.27      574.97     29.79 o
   1   5  -1     1475.65     1246.86     16.67 o
   1   8  -2      105.02       87.99      8.89 o
   4   6  -6       27.19       27.02     11.62 o
   4   9  -8       25.38       27.98     11.20 o
  -7  -4  -1       48.13       51.19     17.05 o
  -6   6  -1       23.27       20.63     13.39 o
  -4 -10  -3      184.96      198.11     10.74 o
  -4  -7  -1       37.79       31.87      9.12 o
  -4  11  -3       93.68      117.28     12.16 o
  -3 -13  -6       12.65       28.41     11.43 o
  -3 -12  -5       19.93       15.01     10.58 o
  -1 -12  -6        5.92        1.00     10.32 o
  -1 -11  -5        2.87        0.42      9.43 o
  -1 -10  -4        8.40       11.32      8.89 o
  -1  -3   0     2820.39     2295.07     26.98 o
  -1  11  -3       48.21       51.27     10.08 o
  -1  12  -4       53.90       59.66     10.82 o
   1   9  -3      125.42      114.86     11.12 o
   3  -9  -9        6.12        8.93     10.85 o
   5  -5 -11        0.47        0.77     18.55 o
  -7   3  -1       76.70       72.86     18.24 o
  -6  -8  -2        6.76        6.04     12.86 o
  -6  -6  -1      199.30      207.19     13.51 o
  -6  -3   0       76.40       94.49     15.94 o
  -6   2   0        1.67        2.77     18.01 o
  -4  -9  -2       18.34       19.09      9.43 o
  -4  -5   0        0.47        6.31      8.85 o
  -4  -1   1      368.02      388.22     25.29 o
  -4   6   0      274.70      264.35     12.70 o
  -4   8  -1        1.70        2.46      9.47 o
  -3   2   1      803.03      805.41     23.44 o
  -1 -13  -7        0.00       12.09     11.16 o
  -1  -9  -3      247.95      221.28     10.01 o
   1 -11  -7      104.28      122.36     10.97 o
   1  -9  -5       34.87       26.48      9.31 o
   1   4  -1       40.33       41.26     10.08 o
   1   7  -2        7.70        9.08      8.28 o
   1  10  -4        6.91        1.89      9.31 o
   1  11  -5       97.05       92.65     10.62 o
   1  12  -6       13.42       15.40     11.05 o
   4   5  -6      340.86      399.22     13.97 o
   4   7  -7       23.97       15.20     10.01 o
   4   8  -8        1.43        0.50     12.97 o
   4   9  -9       43.99       63.43     11.93 o
   5  -4 -10       13.06       15.90     19.32 o
  -7  -7  -2        2.64        4.50     13.82 o
  -6 -10  -3      156.06      209.70     14.78 o
  -2 -10  -3        0.14       -3.39      8.93 o
  -2  -7  -1      479.34      458.19     11.47 o
  -1  -8  -2      207.99      223.24     11.59 o
  -1  -6  -1       31.10       13.63      9.16 o
  -1   5   0      162.83      153.81     10.01 o
  -1   9  -2        5.64        7.01      8.70 o
   1 -12  -8       39.86       32.10     11.20 o
   3   5  -4      137.26      122.55      9.66 o
   3   7  -5        1.63       -5.39      8.70 o
  -7  -5  -1        5.25        9.28     15.28 o
  -6   5  -1       26.74       38.34     15.05 o
  -6   7  -2        1.85       10.16     13.97 o
  -5 -12  -4        0.99      -12.55     14.24 o
  -5  -5   0        3.37        5.50     10.97 o
  -4 -13  -5       15.22       20.36     11.74 o
  -4 -12  -4       27.13       32.49     10.93 o
  -4 -11  -3        5.81        8.85     12.36 o
  -4  -8  -1      129.10      131.56     11.82 o
  -4   9  -2       23.46       16.67     10.24 o
  -4  10  -3       11.44       23.13     11.05 o
  -3 -13  -5        1.48       -1.08     11.16 o
  -3 -12  -4        5.44       -3.46     10.55 o
  -2  -5   0      172.85      158.31     10.12 o
  -1 -12  -5        4.19       -0.42     12.39 o
  -1  10  -3       33.83       32.18      9.70 o
  -1  11  -4       41.36       68.78     10.43 o
  -1  12  -5        1.05        9.55     10.93 o
   1  -5  -2      293.39      285.41     13.16 o
   1   3  -1    11081.34     8226.62     46.69 o
   1   8  -3      222.21      185.25      9.58 o
   1  12  -7       12.08        4.31     11.39 o
   2   2  -2     1090.72      970.31     22.48 o
   3   8  -6       68.70       63.09      9.85 o
   3   9  -7      109.31      119.71     10.82 o
   4   4  -6        7.96       16.70     11.20 o
   4   6  -7       18.07       30.41     12.12 o
  -7   5  -2       32.78       31.37     16.74 o
  -6  -9  -2        5.30       11.97     13.47 o
  -6  -7  -1        8.44        2.50     12.32 o
  -6  -4   0      263.05      301.11     17.67 o
  -4  -6   0      400.44      389.60     13.13 o
  -4   5   0      402.70      423.93     13.86 o
  -4   7  -1       91.06      113.89     11.78 o
  -3 -11  -3       15.13        1.19      9.85 o
  -3   1   1       33.02       35.57     18.74 o
  -1 -13  -6       10.98       17.32     10.89 o
  -1 -11  -4      174.23      172.55     10.39 o
  -1 -10  -3      661.80      744.06     13.86 o
  -1  -4   0      145.32      113.05     13.51 o
   1 -11  -6       22.46       11.28     12.39 o
   1  -7  -3       87.68       58.66      9.28 o
   1   6  -2        0.02       -0.85      8.28 o
   1   9  -4        0.11       -5.54      8.85 o
   1  10  -5        4.10       25.37      9.89 o
   1  11  -6       14.56       14.09     10.39 o
   2   1  -2      457.92      158.73     29.37 o
   3 -10  -9       12.10       12.89     11.32 o
   3   4  -4        0.41       -6.89     10.35 o
   4   7  -8        3.11        2.23     10.32 o
   4   8  -9       96.59      119.74     11.62 o
   5  -3  -9       26.05       28.21     23.44 o
  -7  -8  -2        4.57        2.58     14.40 o
  -7   2  -1        8.81       10.35     20.21 o
  -6   1   0       18.52       24.33     21.71 o
  -4 -10  -2      728.53      654.30     12.78 o
  -4  -2   1      124.12      106.31     15.67 o
  -2 -13  -5        0.07        0.81     10.62 o
  -2 -12  -4       69.15       73.75     10.24 o
  -1  -7  -1      126.43      121.78     11.39 o
  -1   4   0     1456.04     1394.97     20.21 o
   1 -12  -7        4.00        6.20     10.78 o
   3   6  -5       20.25       15.17      9.01 o
   4   3  -6        5.76        2.54     12.28 o
  -7  -6  -1        0.36       -6.85     15.51 o
  -5  -6   0        0.19        6.31     11.32 o
  -4 -13  -4       54.90       56.50     11.82 o
  -4   8  -2      120.37      142.80     12.51 o
  -4  10  -4        9.82       12.82     13.70 o
  -1  -9  -2      171.75      149.65      9.74 o
  -1  11  -5        0.76       -6.31     10.32 o
   1   2  -1     1979.79     1514.87     26.48 o
   1  11  -7        0.48       -6.20     10.66 o
   3   7  -6       21.40       27.44      9.31 o
   3   8  -7       43.32       49.58     10.01 o
   4   5  -7      670.36      762.46     16.09 o
   4   7  -9        7.88       -1.46     13.28 o
   4   8 -10        0.01        7.70     11.89 o
   5  -5 -10      125.94      110.81     19.13 o
  -6 -10  -2       27.55       31.64     13.82 o
  -6  -8  -1        6.50       17.44     12.89 o
  -6  -5   0       31.87       23.86     13.90 o
  -6   6  -2       10.38       11.78     13.39 o
  -4 -12  -3      258.56      264.66     12.01 o
  -4  -9  -1       23.15       15.17      9.47 o
  -4  -7   0        8.66        5.47     10.78 o
  -4  -3   1        0.79       -0.54     12.39 o
  -4   9  -3        3.26        0.04     10.28 o
  -3 -13  -4       63.99       68.47     11.35 o
  -3 -12  -3        4.44        5.08     10.35 o
  -2  -1   1      104.40       60.97     23.21 o
  -1 -14  -6        1.78        7.93     11.55 o
  -1 -13  -5       26.45       22.06     10.89 o
  -1 -12  -4        0.09        5.12      9.97 o
  -1   6  -1       88.49       71.59      8.89 o
   1  -6  -2      277.87      254.15     10.85 o
   1   5  -2       60.67       53.66      9.01 o
   1   7  -3       33.69       27.79      8.47 o
   1  10  -6        4.16       14.66      9.70 o
   3   3  -4        0.01       -0.23     10.39 o
   4   6  -8       27.59       34.83     10.16 o
  -7   4  -2        2.01       11.39     16.20 o
  -6   4  -1      150.31      168.09     13.93 o
  -6   7  -3       12.81       16.13     14.09 o
  -5  -9  -1       19.42       15.20     10.08 o
  -4 -11  -2       12.36        6.74     10.28 o
  -4   4   0       50.39       52.66     11.12 o
  -4   6  -1      203.32      236.95     12.55 o
  -3 -11  -2       43.79       43.11     10.05 o
  -1 -11  -3        5.98       -1.27      9.31 o
  -1  -5   0      901.90      694.10     14.24 o
  -1  11  -6       18.66       24.86     10.66 o
   1 -13  -7       34.95       39.07     11.43 o
   1 -12  -6        4.87        9.78     10.51 o
   1 -11  -5        0.52       -4.50      9.78 o
   1   8  -4        0.05        4.89      8.47 o
   1   9  -5       79.06       57.85      9.24 o
   1  11  -8        0.98       11.12     11.12 o
   3   5  -5      282.65      239.14     10.66 o
   4   2  -6       56.06       60.55     13.13 o
   5   1  -9        4.99        7.20     17.44 o
  -7  -7  -1       72.79       70.75     14.24 o
  -5  -7   0      196.90      176.17     10.47 o
  -4  -4   1      249.77      241.30     14.20 o
  -4  10  -5        7.99       10.35     13.86 o
  -2 -12  -3      176.52      158.47     10.89 o
  -2  -9  -1       14.14       16.63      8.97 o
  -2  -2   1      463.61      390.91     17.82 o
  -1 -10  -2     1201.38     1156.06     13.82 o
  -1  -8  -1        6.89       -2.50      8.54 o
  -1   3   0      302.09      311.08     15.59 o
   1 -10  -4        5.30       -1.89      9.43 o
   1  -3  -1      520.16      489.25     16.20 o
   1  10  -7        3.61       14.93     12.43 o
   3   6  -6        5.88       14.59     11.01 o
   3   7  -7       77.73      102.92     12.05 o
   3   8  -8        9.86       24.13     10.16 o
   3   9 -10       22.49       31.45     11.78 o
   4   4  -7       71.33       66.01     12.12 o
   4   7 -10        0.68       -0.50     11.24 o
   5  -4  -9       31.02       29.06     20.17 o
   5   3 -10        8.26        9.28     15.28 o
   5   4 -11        4.01        6.50     14.20 o
  -6  -9  -1       21.09       15.63     13.47 o
  -6  -6   0      138.52      136.41     13.20 o
  -4 -13  -3       11.04       -3.08     11.39 o
  -4 -10  -1       19.43       18.28      9.97 o
  -4  -8   0      125.11      111.31     11.78 o
  -4   7  -2      155.99      178.79     12.36 o
  -4   9  -4        3.56        5.89     12.89 o
  -3 -13  -3       73.88       67.74     11.20 o
  -2 -11  -2       13.14       13.59      9.78 o
  -2  -3   1      646.35      636.13     17.94 o
  -1 -14  -5        7.53       16.67     11.43 o
  -1 -13  -4       37.76       42.53     10.85 o
  -1  -6   0        1.55        5.74     10.97 o
  -1   9  -4        4.33       -0.73      8.93 o
  -1  11  -7        0.09       -3.23     11.12 o
   1  -9  -3        3.75       -6.43     11.28 o
   1  -7  -2        8.77       -3.93     10.82 o
   1   1  -1      927.23      821.97     28.91 o
   1   6  -3      303.68      273.71     10.28 o
   3   2  -4        1.00        4.20     12.32 o
   4   5  -8      708.49      884.20     16.82 o
   4   6  -9      122.36      152.38     11.39 o
   5  -6 -10       33.75       36.03     18.71 o
  -7  -8  -1        1.91        6.97     14.28 o
  -6   5  -2        4.18        7.31     14.86 o
  -5  -3   1       10.61        8.01     14.20 o
  -4 -12  -2       83.53      101.31     11.12 o
  -4  -5   1        1.41       -0.96     10.78 o
  -4   8  -3        0.80       10.16      9.74 o
  -3 -12  -2        4.24       10.85     10.39 o
  -1 -12  -3        0.79        7.89      9.62 o
  -1   5  -1      406.94      382.40     11.51 o
   1 -13  -6       16.25       19.13     11.16 o
   1 -12  -5        1.22       11.62     12.62 o
   1  -4  -1      469.39      462.23     15.86 o
   1   4  -2     2474.99     2102.28     21.63 o
   1   7  -4        1.42        3.19      8.35 o
   1   8  -5        1.51        3.04      8.70 o
   1   9  -6      157.27      135.14     10.05 o
   1  10  -8        9.42       14.16     10.55 o
   3 -11  -8       36.18       43.99     11.89 o
   3   4  -5       30.88       23.36     10.82 o
   3   8  -9       41.53       59.66     10.85 o
   4   1  -6       17.62       20.98     13.82 o
  -6  -7   0      207.01      215.35     13.66 o
  -5  -4   1        4.83        5.54     12.66 o
  -2 -13  -3       13.50       20.67     10.78 o
  -2 -10  -1      982.60      849.83     12.93 o
  -2  -4   1      781.94      698.99     15.09 o
  -1 -11  -2      101.20      101.81      9.78 o
  -1  -9  -1       31.44       29.75      8.93 o
  -1  10  -6       13.85       23.13      9.93 o
  -1  11  -8        5.04       -1.04     11.47 o
   1 -11  -4       11.73       24.67      9.97 o
   3   7  -8       53.14       91.49     12.28 o
   4   3  -7       12.30       10.89     12.93 o
   4   6 -10        3.31        0.92     13.28 o
   5   2 -10       44.18       53.31     15.47 o
   5   3 -11       20.43       26.44     16.36 o
  -6 -10  -1       11.92        9.05     11.47 o
  -6   3  -1       53.58       56.50     14.47 o
  -6   6  -3        1.09        0.69     13.59 o
  -6   7  -4       17.63        6.58     11.47 o
  -4 -11  -1      188.16      160.85     11.16 o
  -4  -9   0       46.02       47.15      9.85 o
  -4  -6   1      557.58      586.17     14.40 o
  -4   3   0       34.59       35.57     12.55 o
  -4   5  -1      125.67      130.52     11.74 o
  -4   9  -5       11.62        6.70     13.16 o
  -3 -14  -3       23.66       18.86     11.66 o
  -2 -12  -2      129.52      126.86     10.43 o
  -1 -14  -4       14.71        9.51     13.82 o
  -1  -7   0      279.42      249.84     10.35 o
   1 -10  -3        0.94        3.89     11.43 o
   1  -8  -2        1.48        8.35      8.97 o
   1  -5  -1      912.46      925.12     16.82 o
   1   9  -7       42.37       46.84      9.85 o
   1  10  -9        2.43        5.81     11.09 o
   3   5  -6      264.38      262.89     10.93 o
   3   6  -7        3.35        8.58      9.24 o
   3   8 -10       33.89       37.87     11.32 o
   4   4  -8       43.68       49.31     12.43 o
   4   5  -9      304.69      401.69     14.74 o
  -6  -8   0        0.27        2.19     12.86 o
  -5  -9   0       32.19       29.06      9.89 o
  -5  -5   1      119.43      105.12     12.05 o
  -4 -13  -2        2.67       -5.81     11.16 o
  -4   6  -2       17.41       19.78     11.09 o
  -4   8  -4       17.59       26.02     12.51 o
  -3 -13  -2        0.47        2.16     10.85 o
  -2  -5   1       29.83       18.74      9.16 o
  -1 -13  -3        8.47       12.59     10.78 o
  -1 -10  -1      686.47      691.94     12.20 o
  -1   7  -3       70.78       64.16      8.66 o
  -1  10  -7       20.49       38.22     10.70 o
   1 -13  -5        7.74        5.35     13.24 o
   1   5  -3      297.80      285.98     12.20 o
   1   8  -6       70.74       57.62      9.31 o
   1  10 -10        0.34        3.62     11.59 o
   3 -11  -7       58.72       68.28     14.05 o
   3   7  -9      182.66      268.63     13.78 o
   3   8 -11        0.13       -3.43     11.74 o
   4   6 -11        0.35       -4.58     11.59 o
  -4 -12  -1        0.01      -10.43     10.43 o
  -4 -10   0        0.31        7.01      9.74 o
  -4   7  -3       30.16       42.61      9.70 o
  -2 -14  -3       44.26       35.18     11.59 o
  -2  -9   0       38.03       29.33      9.05 o
  -1 -12  -2       68.64       87.14     10.16 o
  -1  -8   0      102.21      108.66      9.20 o
   1 -12  -4        2.60        7.39     10.24 o
   1   7  -5       50.17       48.46      9.16 o
   1   9  -8       23.98       21.59     10.12 o
  -6  -7  -4        5.12       12.59     12.39 o
  -4 -10   0        0.21       -3.81     11.86 o
  -4  -9  -1       15.97       14.40      9.35 o
  -4  -8  -2        2.52        2.73     11.12 o
  -4  -1  -5       20.46       30.02     10.89 o
  -4   0  -5       16.52        9.16      9.12 o
  -4   1  -5      106.53       60.82      9.70 o
  -4   2  -5       25.52       20.75      9.12 o
  -3  -2  -4        0.14        1.19      8.97 o
  -1  -3  -1      631.43      655.65     20.75 o
  -1   2  -2      533.30      413.66     19.36 o
   1  -1   3      204.26      108.16     12.12 o
  -7  -2  -6        2.44       -3.93     11.12 o
  -7   2  -6        4.43        4.73     11.62 o
  -6  -5  -5        4.57        2.77      9.97 o
  -6  -1  -6        5.26        0.27     10.01 o
  -6   0  -6        0.36        5.31     10.05 o
  -6   1  -6        3.77       11.70     10.05 o
  -6   2  -6        2.26       -4.89     12.78 o
  -6   6  -5        2.25        6.39     14.05 o
  -4 -12   3        2.81        4.77     16.36 o
  -4  -5  -4       62.62       54.58      9.58 o
  -4  -2  -5        6.47       20.36     11.01 o
  -4   3  -5        2.42        5.43      8.97 o
  -1   1  -2       68.41       49.23     14.05 o
  -1   3  -2     2890.99     2239.34     34.49 o
  -1  13   4       12.62        7.01     15.63 o
   1  -5   8       12.84       13.24     11.47 o
   1  -4   6       94.10       66.13     11.05 o
   1   6   3       85.18       91.68     11.66 o
   1   8   4       49.76       46.38      9.31 o
   1  11   7        0.62        1.12      9.93 o
   1  12   9       12.15        6.47     13.55 o
  -6 -10  -2       19.00       10.05     11.35 o
  -6  -9  -3       25.53       26.98     11.01 o
  -6  -6  -5        6.69       10.89     12.66 o
  -6  -3  -6       53.56       56.74     12.24 o
  -6  -2  -6        0.85        8.20      9.85 o
  -6   3  -6       31.65       27.56     13.20 o
  -4 -11   1       11.40        0.58     13.13 o
  -4  -7  -3      231.87      251.00     10.82 o
  -4   7  -4        1.53       -4.43     12.32 o
  -4   9  -3        2.25       -4.50     14.90 o
  -3  -3  -4     1084.83     1136.55     15.05 o
  -1  -5   0      622.01      647.22     20.90 o
  -1  12   3       33.99       26.37     16.32 o
   1  -5   9        1.11       -0.35     11.59 o
   1  -5  13       10.70        3.89     13.82 o
   1   9   5       12.36        9.93      9.28 o
   1  10   6        0.14       -3.23      9.20 o
   1  12  10       18.99       15.97     14.20 o
  -6  -8  -4       93.37      118.13     11.09 o
  -6   4  -6        2.25        8.97     13.39 o
  -5   2  -6        0.02        3.58      9.66 o
  -4  -3  -5        2.65       -8.20      9.16 o
  -1   0  -2      141.84       87.64     15.05 o
  -1  11   2       18.50       13.55     16.67 o
   1  -5  10      212.68      253.19     13.70 o
   1  -5  11        0.30        2.58     12.51 o
   1  -5  12        5.15        2.42     10.55 o
   1  -3   5      781.66      628.94     16.09 o
   1  -2   4       69.08       34.41     10.12 o
   1  11   8       93.54       81.10     10.97 o
  -6  -7  -5       11.82       14.47     12.82 o
  -6  -4  -6       47.12       38.88     10.24 o
  -5   3  -6       31.53       20.02     10.08 o
  -4  -4  -5        0.21       -5.70      9.01 o
  -4   5  -5       55.60       44.15     11.86 o
  -3   8  -3        5.64        3.81     13.39 o
  -3  11  -1       43.18       26.64     23.29 o
   1  -4   7       41.98       40.84     11.16 o
   1   0   3       13.28       19.98     12.01 o
   1   5   3        6.22        5.39      9.31 o
   1   7   4       18.48       17.67      8.78 o
   1  10   7       14.31       12.89     11.82 o
   1  11   9      130.80      122.13     13.70 o
  -7  -6  -6        7.60        4.27     11.43 o
  -7  -2  -7        0.09        4.00     11.39 o
  -7  -1  -7        2.76       -1.89     11.32 o
  -7   0  -7       14.00        3.08     11.62 o
  -7   1  -7        0.02        4.39     11.70 o
  -6 -10  -3      107.63      142.84     14.51 o
  -6  -5  -6        1.45        1.04     10.35 o
  -6   5  -6       27.07       20.13     11.51 o
  -4 -12   2        1.07       -0.27     16.20 o
  -4 -10  -1       13.40       19.44     12.32 o
  -4  -9  -2       12.65       14.13      9.43 o
  -4  -8  -3        3.78        4.27     11.55 o
  -1  -1  -2       63.44       46.73     14.82 o
   1  -4  13        2.23        1.12     13.47 o
   1  -4  14        0.14        5.04     11.59 o
   1   4   3     1219.49     1195.21     19.82 o
   1   8   5      138.03      129.75     10.20 o
   1   9   6        2.36        4.35      9.31 o
   1  11  10        1.12        1.39     13.39 o
  -6  -9  -4       10.41       21.59     11.20 o
  -6  -6  -6      121.16      159.35     13.55 o
  -6  -2  -7        5.88       -4.54     10.35 o
  -6  -1  -7        5.50       15.36     10.43 o
  -6   0  -7       10.08       12.32     10.39 o
  -6   1  -7        2.53        0.35     10.32 o
  -6   2  -7        0.02        0.65     13.13 o
  -5   7  -5       25.65       16.13     11.01 o
  -4 -11   0        0.12       -0.42     12.70 o
  -4  -5  -5       37.81       35.91      9.47 o
  -4  -1  -6        0.45       -2.89      8.97 o
  -4   0  -6       97.70       97.30      9.97 o
  -4   1  -6        0.10       -5.93      9.35 o
  -4   8  -4       12.13        9.93     12.86 o
  -4  11  -2        4.56        2.66     18.21 o
  -2   8  -2       15.12        8.62     16.17 o
  -1  13   5        5.34        6.27     15.67 o
   1  -4   8        1.81        2.62     11.32 o
   1  -4  12        0.07        4.20     12.66 o
   1  -3   6      190.13      178.02     12.20 o
   1   1   3       98.42       61.39     12.62 o
   1   3   3     4407.76     4368.06     33.41 o
   1  10   8       40.90       37.87     10.16 o
   1  11  11        0.00        7.12     11.35 o
  -6  -8  -5       60.91       73.06     11.16 o
  -6  -3  -7       33.64       25.40     10.55 o
  -6   3  -7       12.86        9.12     13.55 o
  -6   6  -6       78.27       64.78     12.32 o
  -5  -5  -6        0.02        6.70      9.58 o
  -5   5  -6        8.86        1.92     10.39 o
  -4  -7  -4        8.22       -1.04      9.51 o
  -4  -2  -6       63.79       73.21      9.43 o
  -4   3  -6       30.51       45.42     11.66 o
  -4   6  -5      114.68       77.60     10.55 o
  -3  -5  -4        1.69       -0.85      9.12 o
  -3  10  -2       82.49       76.67     20.09 o
  -1  -4  -1      735.35      811.46     20.90 o
   1  -4   9       13.44       10.16      9.39 o
   1  -4  10       19.00       13.28      9.78 o
   1  -4  11       10.37        5.16      9.97 o
   1  -3  14        0.70       -2.19     11.24 o
   1  -2   5        0.72       -1.50     11.35 o
   1  -1   4      266.06      168.28     11.66 o
   1   2   3      921.90      868.31     17.98 o
   1   6   4      124.96      121.28     10.24 o
   1   9   7       11.28       17.01     11.59 o
   1  10   9        9.16       16.44     12.62 o
  -6  -7  -6        3.95        3.23     13.24 o
  -6  -4  -7        1.71        1.27     10.28 o
  -6   4  -7       16.12       11.01     13.97 o
  -5   1  -7        0.56       14.32      9.78 o
  -4  -3  -6       14.11       13.55      9.20 o
  -4  10  -3        7.89       16.90     17.63 o
   1  -3  13       33.08       38.57     13.36 o
   1  -2  15        2.42        2.16     11.78 o
   1   7   5       47.24       38.91      9.28 o
   1   8   6        2.90       -6.93      8.85 o
   1  10  10       13.04       14.78     10.62 o
   1  10  11       11.52        5.54     10.89 o
   1  10  12        0.26       -1.27     13.82 o
  -7  -2  -8        3.77       13.59     11.74 o
  -6 -10  -4       94.59      121.55     12.12 o
  -6  -9  -5       76.61      126.25     14.24 o
  -6  -5  -7       17.49        8.12     10.66 o
  -5  -3  -7       40.04       34.22      9.74 o
  -4 -12   1       12.42       14.05     16.09 o
  -4 -10  -2      502.44      592.48     15.05 o
  -4  -9  -3        0.06       -1.96     11.70 o
  -4   4  -6        4.46        2.42      9.62 o
  -3   7  -4       76.77       62.43     13.86 o
  -2  13   3       14.77       12.59     19.63 o
  -1  -2  -2     2414.55     2431.29     29.21 o
   1  -3   7        9.74        6.77      8.85 o
   1  -3  12        0.00       -1.15      9.97 o
   1  -2  14        0.43        7.35     10.97 o
   1  -1  15        8.59        9.47     13.97 o
   1   5   4      352.72      363.62     12.32 o
   1   9   8      306.34      310.23     11.62 o
  -6  -8  -6       12.49       24.33     13.39 o
  -6  -6  -7       74.63       86.49     13.51 o
  -6  -2  -8       19.48       -1.15     13.16 o
  -6  -1  -8       76.45       71.02     11.09 o
  -6   0  -8       51.71       51.89     10.70 o
  -6   5  -7       12.92        4.70     14.55 o
  -5  -4  -7       29.42       31.37      9.70 o
  -4 -11  -1      129.77      134.14     13.47 o
  -4  -8  -4        7.42       -5.43      9.66 o
  -4   7  -5        3.22       -2.50     12.70 o
  -3  -6  -4        7.87       13.66      9.20 o
   1  -3   8        0.65        1.92      9.01 o
   1  -3   9       67.99       75.48     11.66 o
   1  -3  10      303.04      374.67     13.70 o
   1  -3  11        2.82       -2.85      9.78 o
   1  -2   6       90.29       90.14     11.70 o
   1  -2  13       35.08       36.26     13.05 o
   1   0   4       41.54       33.56     10.82 o
   1   4   4      991.14     1068.80     17.82 o
   1   6   5      105.94      103.96     11.74 o
   1   7   6       32.01       31.41     11.24 o
   1   8   7        5.06       12.09      9.08 o
   1   9   9        7.89       12.97      9.97 o
   1   9  10       57.15       46.65     10.35 o
   1   9  11       14.49       12.12     10.43 o
   1   9  12        3.65        2.50     10.97 o
   1   9  13        1.30       -7.24     11.32 o
  -6  -3  -8       28.76       40.18     10.82 o
  -6   1  -8       15.43        7.81     11.01 o
  -6   2  -8        1.55      -11.28     11.28 o
  -5   4  -7        0.46       48.00     10.78 o
  -4  -7  -5       30.42       16.55      9.82 o
  -4  -5  -6       20.43       20.75      9.35 o
  -4   5  -6      276.37      272.05     13.70 o
  -4   9  -4        2.46      -13.51     15.47 o
  -3   5  -5       25.00       21.55     11.55 o
  -3   9  -3        0.96       -0.12     15.55 o
   1  -2  12        2.08      -10.93     12.09 o
   1  -1   5      243.42      170.59     11.12 o
   1  -1  14       45.51       50.54     11.01 o
   1   0  15       20.47       11.09     11.35 o
   1   1   4        6.19        1.15     10.32 o
   1   3   4       71.04       70.78     12.39 o
   1   8   8        6.99        4.27      9.35 o
   1   8  13        0.05       -4.77     10.93 o
   1   8  14        0.33       -5.23     11.43 o
  -6 -10  -5       36.03       31.95     11.97 o
  -6  -7  -7        0.52       -6.24     11.01 o
  -6  -4  -8       25.29       45.53     10.78 o
  -6   3  -8        2.52        6.35     11.47 o
  -4  -2  -7      168.67      164.59     10.16 o
  -4  -1  -7       25.24       29.33      9.31 o
  -4   1  -7       30.36       41.49      9.82 o
  -3  -1  -6       21.53       18.28     11.09 o
  -1   5  -2      433.37      328.71     22.02 o
  -1  11   3      118.85       92.76     16.28 o
  -1  13   7       24.10        7.35     14.47 o
   1  -2   7       58.54       31.68      9.24 o
   1  -2  10       82.61       89.95     12.09 o
   1  -2  11       73.91       62.43      9.82 o
   1  -1  13       19.03        4.89     10.20 o
   1   0  14        0.00       -6.62     10.58 o
   1   1  15        0.80      -11.05     11.05 o
   1   2   4      517.67      502.65     14.05 o
   1   2  15        0.04        9.43     11.16 o
   1   3  15       39.21       26.48     13.97 o
   1   4  15        3.09       14.78     13.86 o
   1   5   5      778.46      709.88     14.05 o
   1   5  15       35.71       33.76     11.62 o
   1   6   6        0.56        1.85     10.89 o
   1   6  15        4.24       11.35     11.47 o
   1   7   7        0.18        8.24      8.93 o
   1   7  13       37.32       28.56     13.43 o
   1   7  14        7.91        2.27     11.43 o
   1   8   9       16.14       15.13      9.58 o
   1   8  10        0.31        3.81      9.74 o
   1   8  11        0.27       -1.04     10.01 o
   1   8  12        4.15        3.08     10.32 o
  -6  -9  -6        8.17        6.89     11.55 o
  -6  -5  -8        1.78        6.93     10.70 o
  -6   4  -8        1.01        2.42     14.47 o
  -5  -6  -7        3.26       -2.69     10.01 o
  -5  -2  -8        0.11        9.35      9.58 o
  -5   1  -8       13.84       16.97     10.28 o
  -5   5  -7        2.98      113.93     11.35 o
  -4 -12   0        0.02       -0.65     13.55 o
  -4 -10  -3      127.56      155.27     12.89 o
  -4  -9  -4        2.71       -4.73     12.05 o
  -4  -6  -6      304.34      342.10     11.35 o
  -4  -3  -7        0.13        4.12      9.20 o
  -3  -2  -6        0.26       -7.08      8.81 o
  -3   2  -6      127.97      105.27     10.12 o
  -1  -3  -2      167.99      173.32     13.63 o
   1  -2   8       74.49       61.20      9.47 o
   1  -2   9        9.69        6.77      9.01 o
   1  -1   6      559.61      390.29     12.28 o
   1  -1  12       41.76       44.34     10.12 o
   1   0   5      468.47      360.81     12.36 o
   1   0  13       40.09       14.40     10.39 o
   1   1  14        5.61        6.85     10.74 o
   1   2  14        0.96      -12.12     12.89 o
   1   5  14        9.56        0.50     10.82 o
   1   6  13        6.61       10.55     13.01 o
   1   6  14        0.20       18.24     10.97 o
   1   7   8        0.37        5.93      9.31 o
   1   7  11        7.35        1.00     12.43 o
   1   7  12        0.01       -3.16     10.43 o
  -6  -8  -7       34.03       24.10     11.35 o
  -6  -6  -8        0.00       -0.15     10.97 o
  -4 -11  -2        8.52       12.36     12.78 o
  -4  -4  -7        0.38        3.35      9.28 o
  -4   3  -7       44.37       36.22     10.01 o
  -4   6  -6       55.48       60.82     13.05 o
  -4   8  -5        0.02       48.96     15.40 o
  -3  -3  -6       19.49       12.12      9.01 o
  -3   6  -5        6.43        9.16     11.51 o
  -2  12   2      126.78      101.38     19.86 o
  -1  -6   0        1.07        2.89     13.13 o
  -1  12   5        0.84        2.42     13.01 o
   1  -1   7      117.14      159.85     12.20 o
   1  -1  10       30.68       36.91     11.78 o
   1  -1  11        0.00       -7.08      9.58 o
   1   0  12       11.93       11.05      9.58 o
   1   1   5      113.25       66.78     10.12 o
   1   1  13       12.13       12.51     10.16 o
   1   3   5      288.99      309.00     13.36 o
   1   3  14       90.43      112.47     11.35 o
   1   4   5      771.33      820.08     14.40 o
   1   4  14       23.02       22.36     10.85 o
   1   5   6       28.74       31.68      9.16 o
   1   5  13       56.42       49.11     10.66 o
   1   6   7        4.59       -1.73      8.97 o
   1   6  12       72.24       90.65     10.62 o
   1   7   9       24.69       16.47      9.51 o
   1   7  10       48.31       58.08     10.20 o
  -6  -3  -9        0.22        0.35     10.97 o
  -6  -2  -9       21.24       24.25     11.01 o
  -6  -1  -9        0.88       -2.46     10.89 o
  -6   0  -9       60.89       62.32     11.47 o
  -6   1  -9       13.20       -3.16     11.47 o
  -4   4  -7       39.39       39.65     12.20 o
  -3  -6  -5       15.12       17.86      9.35 o
  -3   8  -4      100.80       75.13     14.78 o
  -1  -5  -1       15.18       19.63     12.51 o
  -1   1  -3      204.26      190.14     16.47 o
  -1  10   2      325.96      241.95     18.05 o
   1  -1   8      331.40      324.13     11.20 o
   1  -1   9      101.43      100.69      9.74 o
   1   0   6      186.27      141.30     10.12 o
   1   0  11       37.41       21.48      9.62 o
   1   1  12        0.52       -8.54      9.55 o
   1   2   5        7.08       14.20      9.66 o
   1   2  13       13.91       14.70     10.01 o
   1   3  13       19.36       28.10     10.20 o
   1   4   6       17.31       16.51     11.01 o
   1   4  12        0.88      -11.74     11.74 o
   1   4  13        0.19        1.96     10.05 o
   1   5   7        2.78        6.20     10.74 o
   1   5  12      274.97      370.74     11.82 o
   1   6   8       14.52       18.21      9.28 o
   1   6   9        1.77       -0.85      9.43 o
   1   6  10        3.89        7.97      9.47 o
   1   6  11       17.41       29.48      9.85 o
  -6  -9  -7        2.81       11.74     11.70 o
  -6  -7  -8        7.15       23.21     11.32 o
  -6  -4  -9        0.59        4.39     11.16 o
  -6   2  -9        0.00      -10.93     11.59 o
  -5   8  -6       42.99       50.11     14.82 o
  -4 -12  -1        0.01       -7.27     15.40 o
  -4  -7  -6       25.41       29.48     10.01 o
  -4  -5  -7       28.32       19.75      9.66 o
  -2  13   4       10.48        7.08     16.24 o
  -1  -8  11        6.89        4.50     14.05 o
  -1  -7   1      391.32      434.06     22.71 o
  -1   0  -3       13.28       10.85     13.05 o
  -1   2  -3        7.02        4.12     13.90 o
  -1  12   6        3.36        7.89     13.24 o
   1   0   7       10.06        3.96      8.97 o
   1   0   8      100.58      127.94     11.89 o
   1   0   9        0.99        0.65      9.05 o
   1   0  10       59.32       67.24      9.85 o
   1   1   6       72.15       65.36      9.55 o
   1   1  11        0.00       -1.08      9.31 o
   1   2   6       12.82        6.00     11.32 o
   1   2  11       39.59       14.47     11.59 o
   1   2  12       42.59       43.96     10.05 o
   1   3   6       64.45       64.74      9.51 o
   1   3  11       46.81       40.53     11.59 o
   1   3  12       17.82       12.78      9.66 o
   1   4  11      193.16      195.03     10.47 o
   1   5   8       14.82       20.21      9.12 o
   1   5   9        7.72       -2.39      9.01 o
   1   5  10     1232.14     1589.89     16.44 o
   1   5  11      169.56      229.98     11.01 o
  -6  -5  -9        0.74       -0.04     11.35 o
  -5  -8  -7        3.30        9.58     10.58 o
  -5  -6  -8       24.85       42.38     10.66 o
  -4 -13   1        9.84        5.81     17.05 o
  -4 -10  -4        7.61        8.31     12.36 o
  -4  -9  -5       15.93        7.89     12.39 o
  -4  -1  -8      169.11      185.95     10.51 o
  -4   5  -7        0.34       -1.73     12.28 o
  -4   7  -6       38.68       37.64     13.20 o
  -1  -1  -3       98.42       62.70     13.66 o
  -1   8   0       88.75       82.41     21.13 o
  -1   9   1        8.45        5.43     16.13 o
   1   1   7       20.28       24.48      8.97 o
   1   1   8        6.41        8.81      8.85 o
   1   1   9       19.84       22.32      9.12 o
   1   1  10        0.34       -3.77      9.20 o
   1   2   7        2.47       -0.81      8.97 o
   1   2   9       38.26       47.73     11.24 o
   1   2  10        1.39        7.01      9.08 o
   1   3   7        0.43       -2.54      8.89 o
   1   3   9      278.95      279.21     12.51 o
   1   3  10       69.22       80.64      9.51 o
   1   4   7       14.98       13.36      8.97 o
   1   4   8       32.40       36.03      9.20 o
   1   4   9       11.64       11.20      9.12 o
   1   4  10        0.39       -9.24      9.24 o
  -6  -8  -8       14.32        3.66     11.78 o
  -6  -6  -9        7.85       13.47     11.47 o
  -5   7  -7        0.00        8.51     14.36 o
  -4 -11  -3        4.01        2.58     12.93 o
  -4  -8  -6       62.90       81.91     10.24 o
  -4  -6  -7       11.94       14.20      9.62 o
  -4  -3  -8        0.63       -4.12      9.43 o
  -4   2  -8       13.71       14.97      9.78 o
  -4  11  -3       64.61       40.03     22.82 o
  -3  -7  -5       13.44        5.93      9.28 o
  -3  -1  -7        9.88       20.28      9.24 o
  -3   0  -7       28.85       48.23      9.70 o
  -3   1  -7        0.93       -8.01     11.51 o
  -1  -4  -2      448.29      454.23     15.24 o
  -1  12   7        2.76       -1.00     11.05 o
  -1  12   8       27.49       16.24     14.09 o
   1   2   8       10.64       15.47      8.89 o
   1   3   8      268.87      245.95     10.39 o
  -6  -7  -9        0.02      -14.28     14.28 o
  -6  -3 -10       20.10       16.28     11.62 o
  -6  -2 -10        7.26       13.20     11.62 o
  -6  -1 -10       56.28       52.66     11.78 o
  -6   0 -10        8.25        7.47     11.70 o
  -4  -4  -8       46.55       39.11      9.93 o
  -4   3  -8       22.39       -8.78     12.62 o
  -4  10  -4        6.77       10.20     18.09 o
  -3  -3  -7       19.19       30.45     11.66 o
  -3   2  -7       35.97       35.68     11.47 o
  -3   5  -6       24.91       14.63      9.78 o
  -3   7  -5        6.82        0.92     11.97 o
  -2  13   5        0.19       -5.04     16.63 o
  -1  -7  12        1.58        1.27     14.16 o
  -1  -2  -3      921.90      878.74     18.63 o
  -1   3  -3      771.78      601.38     19.13 o
  -1  12   9       16.14       10.66     11.66 o
  -6  -4 -10        0.05       11.74     11.70 o
  -6   1 -10       16.09       12.05     11.74 o
  -5   3  -9       47.96       35.53     11.09 o
  -4 -13   0       16.17       16.09     17.01 o
  -4 -12  -2       57.61       71.75     14.01 o
  -4  -5  -8      108.35      133.10     10.55 o
  -4   6  -7        0.72      -12.78     13.01 o
  -4   9  -5        8.01       39.38     16.05 o
  -1  11   5        0.36        3.96     12.70 o
  -6  -5 -10        4.36       14.93     11.62 o
  -5   6  -8        1.11        9.55     14.32 o
  -4 -11  -4       19.06       31.02     12.97 o
  -4 -10  -5      114.06      135.83     11.24 o
  -4   4  -8       11.68        6.77     12.39 o
  -3  -4  -7        8.44       -1.42      9.39 o
  -3   3  -7       10.48        6.89      9.28 o
  -2  12   3       44.95       24.48     17.17 o
  -2  13   6       32.64       16.20     14.66 o
  -1  11   6       15.49       10.55     12.82 o
  -1  11  11        0.31        9.08     14.28 o
  -5  -3 -10       23.39       37.64     10.89 o
  -4  -8  -7       37.84       53.93     10.20 o
  -4  -6  -8       18.94       20.98      9.93 o
  -4  -3  -9       10.12        3.00      9.66 o
  -4  -2  -9       64.55       78.37     10.20 o
  -4   8  -6        6.15        4.85     13.36 o
  -3  -5  -7       91.43      114.01     10.20 o
  -3   6  -6       19.06       16.51     12.20 o
  -2 -10   9        0.84       -8.01     18.32 o
  -1  -3  -3     4407.76     4394.50     32.87 o
  -1  11   7       71.92       59.31     13.24 o
  -1  11   8       54.98       35.57     13.39 o
  -4 -13  -1        9.50       13.47     16.70 o
  -4  -4  -9       27.61       25.25      9.78 o
  -4   5  -8        6.25       -0.62     12.78 o
  -3  -1  -8       12.97        9.66      9.55 o
  -3   0  -8       42.01       48.88     12.16 o
  -3   4  -7       56.48       42.84     10.16 o
  -1  -6  -1       21.45       23.90     12.05 o
  -1  -6  12        8.01        9.39     13.63 o
  -1  -5  -2       26.88       28.98     12.47 o
  -1   4  -3     1322.01     1199.83     25.87 o
  -5   5  -9        0.09        3.58     11.66 o
  -4 -10  -6        3.38       10.51     12.97 o
  -4  -7  -8       18.10       38.88     10.47 o
  -4  -5  -9        1.10       -9.55      9.55 o
  -4   7  -7       27.29       29.91     13.63 o
  -3  -6  -7        1.68       11.32      9.55 o
  -3  -3  -8        1.03        3.31      9.35 o
  -3   9  -4       15.93        4.23     16.28 o
  -3  10  -3        9.17        5.16     23.59 o
  -2  12   4        5.60      -11.32     15.82 o
  -5   3 -10        1.95       15.82     11.59 o
  -4 -11  -5       48.81       52.46     11.24 o
  -4  -9  -7        4.00       42.22     10.93 o
  -4   3  -9        0.85       -9.97     10.32 o
  -3  -4  -8        5.16        2.69      9.39 o
  -3   2  -8        7.78       13.20      9.70 o
  -3   5  -7        2.82        7.54     12.01 o
  -3   8  -5       24.78        4.04     14.43 o
  -1  -7   0      192.71      216.97     17.94 o
  -1  -4  -3     1219.49     1260.80     20.63 o
  -1  -1  -4        6.19        0.12     11.28 o
  -1   0  -4       41.54       29.48     11.70 o
  -1   1  -4      266.06      258.77     15.40 o
  -5   0 -11        0.24        9.85     11.05 o
  -5   4 -10        6.86       14.05     14.47 o
  -4 -13  -2        1.84        3.31     14.47 o
  -4 -12  -4       18.71       30.56     13.82 o
  -4  -8  -8        0.26       14.32     10.47 o
  -4  -6  -9       74.56       97.11     10.55 o
  -4  -2 -10        1.42        8.28      9.93 o
  -4   0 -10       19.44       16.36     12.66 o
  -4   4  -9        0.10        1.15     12.89 o
  -4   6  -8       26.20       17.21     13.47 o
  -3   3  -8       34.36       39.30     12.28 o
  -2  12   5        5.87        9.01     13.86 o
  -1  -7   9      251.78      281.02     14.70 o
  -1  -2  -4      517.67      496.84     16.67 o
  -1  10   9       20.64       21.82     10.78 o
  -5  -5 -11       75.97       84.95     11.66 o
  -4  -7  -9       20.50       23.13     10.51 o
  -4  -4 -10       20.22       16.63     10.12 o
  -4   1 -10       45.05       47.23     10.55 o
  -3   7  -6       37.02       35.76     12.47 o
  -2  -9  10        5.34        5.31     16.59 o
  -2  12   6        9.67        8.97     13.93 o
  -2  12   7        0.79       -0.15     14.09 o
  -2  12   8        3.31       -7.58     14.66 o
  -1   2  -4       69.08       46.34     11.28 o
  -1   6  -2      291.28      272.63     31.10 o
  -1   9  11        0.11       -0.69     10.58 o
  -5  -6 -11        1.02       -1.31     11.51 o
  -5   2 -11       16.79       16.74     11.78 o
  -4 -11  -6        0.09       10.82     11.20 o
  -4 -10  -7       32.39       24.60     10.89 o
  -4  -9  -8        5.51       10.62     10.70 o
  -4  -5 -10       30.19       20.44     10.05 o
  -4   2 -10        0.12       -3.93     10.51 o
  -4   9  -6        0.08      -12.93     16.51 o
  -4  10  -5        5.51        3.35     20.44 o
  -3  -6  -8        1.02       -0.35      9.74 o
  -3  -3  -9       54.81       59.24     11.86 o
  -3  -2  -9      141.39      170.36     10.66 o
  -3  -1  -9        1.55        6.00      9.82 o
  -3   0  -9       11.22       27.87      9.85 o
  -3   4  -8       32.16       -8.24     12.59 o
  -1  -3  -4       71.04       72.32     11.09 o
  -5   3 -11        1.06        0.85     14.78 o
  -4 -13  -3        7.61        3.73     14.55 o
  -4 -12  -5       49.32       64.09     14.47 o
  -4  -8  -9        2.66       16.70     10.55 o
  -4  -6 -10        0.02       -1.00     10.47 o
  -4   3 -10        1.07       -3.12     13.09 o
  -4   8  -7        1.59        4.85     13.90 o
  -3  -4  -9        2.02       -5.39      9.55 o
  -3   1  -9       18.30       16.05     10.20 o
  -3   6  -7       18.61       18.24     12.51 o
  -2  11  10        0.70      -13.55     14.51 o
  -1  -5  -3        6.22        7.85     10.05 o
  -1   3  -4     1937.96     1760.67     25.06 o
  -1   9   9       68.77       62.97     10.51 o
  -5  -4 -12       28.83       25.37     11.89 o
  -5  -3 -12        2.23       11.09     11.66 o
  -5  -2 -12        0.06       -8.97     11.66 o
  -5  -1 -12        0.09        1.31     11.62 o
  -5   0 -12        3.17       -0.50     14.40 o
  -4  -1 -11       31.98       24.86     10.70 o
  -4   7  -8       25.53        9.66     14.09 o
  -3  -5  -9       12.53       -2.73     11.78 o
  -3   2  -9       55.29       43.07     10.55 o
  -2  -8  11        0.38        4.31     14.24 o
  -2  11   3        0.13       48.96     15.47 o
  -2  11   9       13.17       -3.77     14.01 o
  -4 -13  -4       37.86       38.34     14.93 o
  -4 -11  -7        1.25      -11.43     11.43 o
  -4 -10  -8       13.74       19.90     11.09 o
  -4  -9  -9        7.75       18.86     11.12 o
  -4  -7 -10        0.16       -5.62     10.78 o
  -4  -4 -11        0.22       -3.08     10.39 o
  -4   4 -10        0.00        7.20     13.36 o
  -3   5  -8        1.20        1.73     12.47 o
  -3  12   1        0.36        0.19     19.71 o
  -2  -7  12        0.68        6.70     14.40 o
  -2  -6  13        2.95        4.27     14.55 o
  -2  10  11        0.02       13.59     14.20 o
  -2  11   8       28.51        6.81     13.93 o
  -1  -4  -4      991.14     1101.60     17.05 o
  -1  -1  -5      113.25      127.71     13.63 o
  -1   0  -5      468.47      469.85     15.63 o
  -1   5  -3       32.57       31.49     15.55 o
  -1   6  12       70.70       68.94     10.97 o
  -1   7  11        3.22       -7.81     10.12 o
  -1   9   5       24.05       28.60     10.24 o
  -4 -12  -6        2.21        8.89     11.66 o
  -4  -8 -10       19.24       36.37     13.78 o
  -4   6  -9        4.56       -9.97     14.05 o
  -3  -8  -8       26.19       31.83     12.51 o
  -3  -3 -10      119.38      136.33     12.82 o
  -3  -2 -10        1.37        2.27      9.78 o
  -3  -1 -10        0.23        4.04      9.97 o
  -3   3  -9        0.15        3.54     10.05 o
  -2  -4  14        1.11       18.28     14.43 o
  -2   9  12        0.24        2.62     11.51 o
  -2  11   4       10.66       29.25     13.32 o
  -2  11   5        7.52        3.85     13.16 o
  -2  11   6       13.04        7.04     13.39 o
  -2  11   7      102.16       87.72     13.90 o
  -1  -2  -5        7.08        0.00     10.47 o
  -1   1  -5      243.42      247.11     14.59 o
  -1   5  12      302.34      369.93     12.20 o
  -1   8   9        0.53        1.23      9.74 o
  -4 -13  -5       10.50      -15.17     15.17 o
  -3  -4 -10        0.00       -8.66      9.89 o
  -3   0 -10        9.52       -6.43     10.01 o
  -3   1 -10       63.69       65.16     12.43 o
  -3   8  -6       30.99       21.40     14.86 o
  -2  -8  10       49.63       33.72     16.44 o
  -2  -5  13        0.14       -6.43     14.13 o
  -2   8  13        0.04       -0.92     11.51 o
  -2  10  10        2.96        7.81     11.32 o
  -1  -6  -3       85.18      105.35     12.78 o
  -1  -3  -5      288.99      253.08     12.01 o
  -1  -1  12       59.26       49.73     12.51 o
  -1   7  10        7.05       -3.70      9.89 o
  -1   8   8       43.86       45.00     10.20 o
  -4 -12  -7        7.86        6.16     14.66 o
  -4 -11  -8        1.62       -2.46     11.59 o
  -4 -10  -9        0.05       10.62     11.24 o
  -4  -9 -10       25.14       28.37     13.78 o
  -4  -7 -11       18.19       30.75     11.16 o
  -4  -1 -12       49.87       38.68     11.20 o
  -4   3 -11        0.00      -11.24     11.24 o
  -3  -7  -9       15.49        4.58     10.32 o
  -3  -5 -10        1.07        2.58      9.89 o
  -3   4  -9        6.18       -0.35     10.28 o
  -3   7  -7       95.61      102.54     13.78 o
  -3   9  -5        2.82        2.12     18.32 o
  -3  12   2        2.61        7.51     18.28 o
  -2  -7  11       14.60       11.74     13.97 o
  -2  -6  12        0.41      -13.97     13.97 o
  -2  -3  14        1.90       -6.12     11.39 o
  -2   0  15        0.37       -3.39     11.59 o
  -2   1  15        1.91       -7.20     11.66 o
  -2   2  15        1.49        4.81     11.78 o
  -2   3  15        2.90       20.48     11.74 o
  -2   6  14        3.52       21.40     11.62 o
  -2   7  13        4.90       38.64     11.78 o
  -2   8  12       29.22       28.14     13.74 o
  -2   9  11        0.18       -6.08     11.12 o
  -2  10   9        5.10       10.47     10.89 o
  -1  -5  -4      352.72      373.82     13.01 o
  -1   2  -5        0.72        3.00     10.05 o
  -1   4  -4       99.89       89.72     13.09 o
  -1   5  11       87.29      100.19     10.62 o
  -1   8   2        1.02       -0.27     11.43 o
  -4  -5 -12        4.78       10.93     11.05 o
  -4   8  -8        0.00        2.81     16.67 o
  -4   9  -7       14.78        2.73     17.05 o
  -3  -9  -8        0.15       -0.35     10.12 o
  -3  -8  -9        7.63       29.48     12.82 o
  -3  -6 -10        8.45       13.39     10.35 o
  -3   2 -10       10.67        0.04     10.20 o
  -3   6  -8       47.87       32.83     13.13 o
  -2  -2  14        0.28       -8.51     13.86 o
  -2   5  14        4.06       36.99     11.51 o
  -2  10   8       11.35       20.52     13.20 o
  -1  -8   1      134.30      119.78     23.52 o
  -1  -7  -2        1.35       -3.50     11.74 o
  -1  -5   9      378.07      329.71     12.32 o
  -1  -4  -5      771.33      835.51     14.90 o
  -1   4  11       18.03        5.50      9.66 o
  -1   8   3       14.15        2.62     11.93 o
  -1   8   4      105.71      105.73     12.86 o
  -4 -11  -9       26.59       44.07     14.97 o
  -4  -8 -11        1.21       14.70     11.43 o
  -4  -6 -12        1.50       19.90     11.47 o
  -4   7  -9        5.01       -3.39     14.43 o
  -3 -11  -6       18.98       22.40     10.82 o
  -3  -3 -11       37.35       42.99     10.24 o
  -3  -2 -11        0.65       -4.39     10.32 o
  -3  -1 -11       14.24       14.59     10.28 o
  -3   3 -10        9.81        4.31     12.70 o
  -3  12   3        0.24        0.50     16.51 o
  -3  12   6        3.23        3.16     14.90 o
  -2  -4  13        1.03        0.50     11.32 o
  -2  -1  14        7.38        8.24     10.97 o
  -2   3  14       11.76       31.37     11.35 o
  -2   4  14        2.80       -4.54     11.01 o
  -2   6  13       26.36       35.41     11.28 o
  -2   7  12        7.59       -0.12     13.39 o
  -2   8  11       71.92       84.02     13.70 o
  -2   9  10        2.15        5.43     10.51 o
  -2  10   1        0.53        2.93     15.63 o
  -2  10   7       37.52       35.68     13.32 o
  -1  -1  -6       72.15       50.73     10.51 o
  -1  -1  11        0.00       -2.19      9.82 o
  -1   3  11        0.29       -3.89      9.47 o
  -1   5  10      642.48      776.70     13.63 o
  -4 -10 -10        8.50      -10.43     12.01 o
  -4  -7 -12        8.95        3.31     11.74 o
  -4   2 -12        8.96       10.97     11.59 o
  -4   6 -10        0.31        4.04     14.55 o
  -3  -7 -10        3.64       -5.77     10.62 o
  -3  -5 -11      578.26      870.12     15.86 o
  -3  -4 -11       18.15        8.54     10.12 o
  -3   0 -11        1.68       -1.89     10.28 o
  -3   5  -9        0.88      -10.62     10.62 o
  -3  11  -1       43.18       28.18     25.44 o
  -2  -5  12       42.14       23.67     11.20 o
  -2  -3  13        0.01       -7.16     11.05 o
  -2   0  14       29.83       16.67     11.24 o
  -2   1  14       12.95        2.77     11.09 o
  -2   2  14        2.94        6.62     11.09 o
  -2   5  13        8.17       75.71     11.32 o
  -2   9   9       21.60       33.45     13.16 o
  -2  10   6       20.22       20.71     12.82 o
  -1  -8   0       70.49       75.79     18.48 o
  -1  -6  -4      124.96      143.99     10.97 o
  -1  -5  -5      778.46      906.57     17.09 o
  -1  -3  -6       64.45       60.51     12.47 o
  -1  -2  -6       12.82       10.32     10.08 o
  -1   0  -6      186.27      160.08     11.05 o
  -1   1  11       69.74       70.86     10.28 o
  -1   3  -5      781.66      686.67     17.47 o
  -1   7   0        3.97        2.58     17.98 o
  -1   7   7        0.07       -0.85      9.55 o
  -4  -8 -12       16.19       11.93     14.66 o
  -4  -4 -13        5.70        9.24     11.59 o
  -4  -2 -13        0.01      -11.70     11.70 o
  -3 -10  -8        0.44      -11.09     11.09 o
  -3  -9  -9       69.10       73.48     11.09 o
  -3  -8 -10        4.30       -0.50     13.13 o
  -3  -6 -11        1.79        4.81     13.05 o
  -3   1 -11       11.81        4.39     10.43 o
  -3   4 -10       11.19       14.55     13.05 o
  -2  -7  10       21.21       16.09     13.63 o
  -2  -2  13        1.98       -5.66     13.39 o
  -2   4  13        1.03        2.35     10.58 o
  -2   6  12        5.37       51.73     11.09 o
  -2   7  11       32.94       44.84     13.09 o
  -2   8  10      113.64      111.66     13.32 o
  -2  10   2       65.61       55.04     14.82 o
  -2  10   5        3.49        4.66     12.78 o
  -1  -7  -3       79.89       81.72     12.55 o
  -1   1  -6      559.61      536.37     13.78 o
  -1   5   9      794.52      940.79     14.51 o
  -4  -6 -13       32.14       29.41     12.09 o
  -4   5 -11      225.96      264.47     13.66 o
  -3   2 -11        6.31       17.82     10.58 o
  -2  -4  12       14.96       -0.23     10.93 o
  -2  -1  13        1.34      -10.74     10.74 o
  -2   0  13       13.20        7.85     13.13 o
  -2   2  13        5.19        9.47     13.09 o
  -2   3  13       37.90       60.28     10.82 o
  -2   5  12        7.27       25.63     13.13 o
  -2   9   8       22.51       19.75     10.47 o
  -2  10   3        8.33        9.55     12.66 o
  -1  -8  -1        4.75        0.85     14.24 o
  -1  -4  -6       17.31       11.35      9.97 o
  -1   2  -6       90.29       72.98     12.89 o
  -1   2  10       30.77       24.86      9.78 o
  -3 -10  -9        0.39        2.42     13.43 o
  -3  -7 -11        0.83      -10.93     10.93 o
  -3  -4 -12       25.99       30.37     10.62 o
  -3  -3 -12      106.75      165.12     11.59 o
  -3  -2 -12        0.09        0.65     10.70 o
  -3  -1 -12        7.24       -2.54     10.74 o
  -3   6  -9        1.46        3.70     13.70 o
  -3   7  -8       42.52       46.54     13.78 o
  -3   8  -7       49.11       38.68     15.94 o
  -2  -3  12       37.91       35.22     13.05 o
  -2   1  13       35.91       34.45     10.97 o
  -2   6  11        0.68        0.38     12.78 o
  -2   8   9        0.00        8.35     10.12 o
  -2   9   7      112.13      105.31     13.36 o
  -1  -6  -5      105.94      136.41     10.89 o
  -1  -3   9        0.13       -9.70      9.70 o
  -1  -2  -7        2.47       -0.12     12.05 o
  -1  -1  -7       20.28       20.32     12.05 o
  -1   4   9        5.82       15.40      9.55 o
  -1   7   5      114.34      118.70     10.58 o
  -3 -11  -8        0.14        2.39     11.24 o
  -3  -9 -10       31.03       37.30     11.35 o
  -3  -8 -11       11.41       28.48     13.82 o
  -3  -5 -12      177.79      272.47     12.24 o
  -3   0 -12       11.32       17.94     11.01 o
  -3   1 -12        0.39       -9.28     13.36 o
  -3   3 -11      103.18      122.59     11.51 o
  -3   5 -10        5.21       11.32     13.63 o
  -2  -2  12       22.98       20.21     12.93 o
  -2   4  12        7.64        9.35     10.20 o
  -2   7  10       56.04       60.35     10.70 o
  -1  -7  -4       18.48       22.56     10.16 o
  -1  -5  -6       28.74       45.42     10.32 o
  -1  -4   8        3.61        0.08      9.74 o
  -1  -3  -7        0.43       -9.78      9.78 o
  -1  -2   9        8.08       -2.08      9.70 o
  -1   0  -7       10.06       12.55     10.05 o
  -1   3   9        8.66       -8.35      9.78 o
  -1   4  -5       74.72       80.29     12.89 o
  -1   5  -4      125.57      128.90     15.70 o
  -1   7   1       19.07       15.86     13.97 o
  -1   7   3       60.47       63.82     12.28 o
  -1   7   4      226.85      238.56     11.66 o
  -3  -6 -12        8.44       10.05     11.16 o
  -3   9  -6       11.51        1.85     19.09 o
  -2  -4  11       21.02       26.14     12.82 o
  -2  -1  12        3.37       -3.62     10.43 o
  -2   2  12        0.17       11.43     10.35 o
  -2   3  12        1.79       10.82     10.08 o
  -2   5  11        0.00       16.28     10.35 o
  -2   8   8        6.97       10.47     12.36 o
  -1  -4  -7       14.98       12.82      9.85 o
  -1  -1   9        0.33       -6.16     10.05 o
  -1   0   9      117.66      111.20     12.51 o
  -1   1  -7      117.14      127.13     11.12 o
  -1   1   9       28.63       19.13      9.70 o
  -1   2   9        0.12        0.08      9.62 o
  -1   3  -6      190.13      220.51     13.90 o
  -1   4   8        4.55       -6.58      9.51 o
  -1   5   7      304.97      338.18     13.55 o
  -1   7   2        6.05        8.70     11.93 o
  -3 -11  -9       58.60       81.95     12.05 o
  -3 -10 -10       39.90       55.77     11.74 o
  -3  -9 -11        7.22        5.77     11.39 o
  -3  -7 -12        1.36        5.39     11.32 o
  -3  -4 -13        5.08       11.47     11.28 o
  -3  -3 -13        9.88       29.37     11.32 o
  -3  -2 -13        4.71        3.85     11.20 o
  -3  -1 -13        4.51       17.36     13.78 o
  -3   2 -12       37.19       60.05     11.43 o
  -3   4 -11        5.23        5.16     11.09 o
  -2   0  12       36.20       34.41     10.55 o
  -2   1  12       19.04       37.45     10.70 o
  -2   7   9       14.93       28.10     10.20 o
  -2   9   5        0.19      -11.20     12.20 o
  -1  -8  -3       95.41      109.51     13.24 o
  -1  -7  -5       47.24       41.49     10.35 o
  -1  -6  -6        0.56       -2.23      9.93 o
  -1  -5  -7        2.78       11.82     12.20 o
  -1  -3   8       23.74       15.43     10.01 o
  -3 -13  -6        8.72       17.82     14.93 o
  -3 -12  -8        0.00       -4.77     14.59 o
  -3  -8 -12        0.02      -11.43     11.43 o
  -3  -5 -13       98.98      142.26     12.16 o
  -3   0 -13       34.25       32.41     11.39 o
  -2  -3  11        0.05        4.43     10.43 o
  -2   3  11        9.83        2.96     12.20 o
  -2   8   7       76.96       66.13     12.89 o
  -1  -3  -8      268.87      245.80     11.16 o
  -1  -2  -8       10.64        3.85      9.70 o
  -1  -2   8      145.98      179.60     13.20 o
  -1  -1  -8        6.41        8.51      9.89 o
  -1   2  -7       58.54       52.08     10.55 o
  -3 -11 -10       56.57       64.66     15.09 o
  -3 -10 -11        0.14        3.81     14.66 o
  -3  -6 -13       25.33       50.58     12.05 o
  -3   1 -13       31.74       23.25     11.47 o
  -3   3 -12       12.32       23.36     11.47 o
  -3   6 -10        3.42       13.24     14.16 o
  -3   7  -9        9.81       10.01     14.05 o
  -2  -2  11       61.49       74.59     10.62 o
  -2  -1  11       13.37       22.48     12.32 o
  -2   2  11      221.00      237.22     11.35 o
  -2   5  10        1.67        7.35     10.20 o
  -2   6   9       80.49       66.01     10.39 o
  -2   7   8       17.74       12.51     10.35 o
  -1  -8  -4       49.76       52.77     10.66 o
  -1  -7  -6       32.01       31.60     12.70 o
  -1  -6  -7        4.59       -3.77     12.39 o
  -1  -4  -8       32.40       50.69     10.16 o
  -1  -4   7       27.13       15.63     10.08 o
  -1  -1   8        5.53      -12.89     12.89 o
  -1   0  -8      100.58      107.27     10.70 o
  -1   1   8        1.97        7.43      9.47 o
  -1   2   8        0.13        7.74      9.35 o
  -1   4   7        0.97       -0.65      9.51 o
  -1   5   6      112.94      130.52     10.62 o
  -1   6  -3        0.79       -1.04     21.02 o
  -1   6   4       26.87       32.49     12.20 o
  -3 -13  -7       10.55        5.77     15.40 o
  -3 -12  -9        3.54        2.04     15.17 o
  -3  -9 -12        6.58       10.20     12.01 o
  -3  -7 -13        7.65       17.82     12.09 o
  -3  -4 -14        3.56       -6.50     14.55 o
  -3  -3 -14       13.56       16.17     11.89 o
  -3  -2 -14       19.26       17.36     14.63 o
  -3   5 -11       50.76       48.73     12.16 o
  -3   8  -8        0.95       -2.08     15.97 o
  -2  -4  10       31.22       21.05     10.51 o
  -2   0  11        0.38        6.24     10.28 o
  -2   1  11       45.72       53.54     10.58 o
  -2   4  10        3.13        7.78      9.93 o
  -2   8   6        3.02       -3.27     12.51 o
  -1  -8  -5      138.03      144.53     13.47 o
  -1  -5  -8       14.82       17.32     10.24 o
  -1   1  -8      331.40      389.52     12.51 o
  -1   3  -7        9.74       16.32     12.28 o
  -1   4  -6       94.10       95.92     12.89 o
  -3  -8 -13        0.83      -11.97     11.97 o
  -3  -6 -14        9.11        2.96     14.82 o
  -3  -5 -14       13.80        9.01     11.93 o
  -3  -1 -14        2.46       10.70     11.86 o
  -3   2 -13        1.82       -4.00     11.70 o
  -3   4 -12        1.54        4.85     11.74 o
  -2  -3  10        0.21       28.06     12.78 o
  -1  -7  -7        0.18       -2.04     12.55 o
  -1  -3  -9      278.95      283.52     11.66 o
  -1  -2  -9       38.26       43.76     10.32 o
  -1  -1  -9       19.84        1.62     10.12 o
  -1   2  -8       74.49       68.98     12.97 o
  -1   4   6      262.66      260.77     13.47 o
  -1   5  -5      115.55      112.85     15.05 o
  -1   5   5      163.28      156.66     11.16 o
  -1   6   3       79.19       85.45     12.86 o
  -4  11   6        4.26        8.16     15.17 o
  -3   0 -14       12.51       11.09     11.82 o
  -3   3 -13        0.40       -0.85     14.66 o
  -2   2  10        4.98       16.97      9.89 o
  -2   6   8        1.03        7.43     10.32 o
  -2   7   7       13.97       10.01     10.35 o
  -1  -9  -3      171.00      189.37     16.28 o
  -1  -8  -6        2.90        5.89     12.47 o
  -1  -6  -8       14.52        4.93     10.74 o
  -1  -4  -9       11.64       13.28     10.28 o
  -1  -2   7        0.34      -12.16     12.16 o
  -1   0  -9        0.99        1.27     10.28 o
  -1   2   7      252.26      295.07     11.51 o
  -4   4  13       11.39       20.75     12.09 o
  -4   6  12       22.80        9.01     12.01 o
  -4  10   8       36.88       26.94     12.47 o
  -3   1 -14        1.37        3.04     12.28 o
  -3   6 -11       20.70       10.05     14.78 o
  -3   7 -10       10.53       12.59     16.70 o
  -3   9  -7       63.61       50.15     18.82 o
  -2  -1  10       49.25       27.75     10.74 o
  -2   0  10       28.41       23.67     10.20 o
  -2   1  10        0.08        0.08     10.08 o
  -1  -9  -4      103.60      112.58     13.82 o
  -1  -9  -1       21.68       24.10     14.74 o
  -1  -5  -9        7.72        7.43     10.28 o
  -1   0   7       21.39       28.64      9.78 o
  -1   1  -9      101.43      101.65     11.01 o
  -1   3   6        0.05       12.39     12.12 o
  -1   6   2      191.64      180.33     15.70 o
  -4   3  13        1.57      -10.62     11.86 o
  -4   7  11       40.18       28.87     12.01 o
  -4   8  10       17.30       22.71     11.74 o
  -4   9   9        0.35        1.08     11.86 o
  -4  11   5       41.55       15.47     15.01 o
  -3   5 -12        0.32       -2.16     12.09 o
  -1  -9  -5       12.36       11.51     13.09 o
  -1  -8  -7        5.06        6.31     10.28 o
  -1  -7  -8        0.37        2.00     10.74 o
  -1  -6  -9        1.77      -11.97     11.97 o
  -1  -4 -10        0.39       -5.58     10.39 o
  -1  -3 -10       69.22       87.99     10.74 o
  -1  -2 -10        1.39       -1.04     10.08 o
  -1  -1 -10        0.34       -2.04     10.24 o
  -1   3  -8        0.65       -8.58     12.51 o
  -1   4  -7       41.98       42.34     13.01 o
  -1   4   5      620.30      675.32     16.47 o
  -1   5   4      418.15      435.37     13.39 o
  -4  -2  13        0.34       -1.92     11.89 o
  -4  -1  13        7.64       -2.77     11.74 o
  -4   0  13       14.19       -2.04     14.40 o
  -4   1  13        4.45      -10.32     11.70 o
  -4   2  13       10.87        3.54     11.62 o
  -4   5  12        0.07       13.74     11.70 o
  -4  10   7        6.91       -1.42     12.01 o
  -3   4 -13       10.89        5.20     12.28 o
  -3   8  -9       52.18       39.57     16.78 o
  -2   3   9        8.28        8.24     10.01 o
  -2   6   7       15.85       19.05     10.08 o
  -1  -9  -6        2.36       -6.70     12.89 o
  -1  -5 -10     1232.14     1577.50     17.24 o
  -1  -5   5       81.80       66.43     12.59 o
  -1   0 -10       59.32       57.54     10.97 o
  -1   2  -9        9.69       12.86     10.24 o
  -1   2   6       93.49       72.02     10.51 o
  -1   5  -6       52.70       57.81     14.74 o
  -1   6   1      160.63      138.84     15.97 o
  -4  -5  12        2.96        6.27     12.12 o
  -4   4  12        0.11       -6.20     11.39 o
  -4   6  11        0.82        5.47     11.39 o
  -4   9   8       14.13       -2.73     14.13 o
  -4  11   4        1.80        1.85     14.66 o
  -1  -8  -8        6.99       11.01     10.58 o
  -1  -7  -9       24.69       17.17     10.66 o
  -1  -6 -10        3.89      -11.89     11.89 o
  -1  -3 -11       46.81       71.48     12.89 o
  -1  -2 -11       39.59       40.42     12.89 o
  -1   1 -10       30.68        8.24     10.35 o
  -1   6  -4        6.45        3.31     17.67 o
  -4  -4  12       11.47       -5.39     14.51 o
  -4   3  12        1.42        3.62     11.12 o
  -4   7  10        4.68        9.24     11.28 o
  -4   8   9       24.98       40.11     11.55 o
  -4  10   6        1.41        5.62     14.28 o
  -1  -9  -7       11.28        8.62     10.58 o
  -1  -8  -9       16.14       16.90     12.74 o
  -1  -6   4       19.57       19.90     14.43 o
  -1  -5 -11      169.56      243.99     14.13 o
  -1  -4 -11      193.16      240.87     11.47 o
  -1  -1 -11        0.00       -0.69     10.35 o
  -1  -1   6      165.94      -14.47     14.47 o
  -1   0   6       76.75       74.29     10.55 o
  -1   1   6      578.39      506.34     13.55 o
  -1   3  -9       67.99       66.20     13.16 o
  -1   4  -8        1.81        2.19     13.01 o
  -1   5   3      115.09      114.43     11.55 o
  -4  -8  10        0.00       -0.46     14.97 o
  -4  -6  11        0.24       -0.12     14.55 o
  -4  -3  12        1.81        9.39     11.47 o
  -4   2  12        0.21        2.19     11.05 o
  -4   5  11       14.80       -3.50     11.28 o
  -4  11   3        1.48        7.85     14.74 o
  -3   9  -8       10.70        9.31     18.71 o
  -1 -10  -4        5.79       -0.81     13.16 o
  -1  -9  -8      306.34      335.56     14.55 o
  -1  -7 -10       48.31       65.05     11.01 o
  -1  -6 -11       17.41      -13.16     13.16 o
  -1   0 -11       37.41       34.45     10.66 o
  -1   2 -10       82.61       99.23     11.28 o
  -1   4   4      155.55      166.93     11.66 o
  -1   6   0       14.27       14.01     15.97 o
  -4  -2  12        0.41       13.16     11.28 o
  -4  -1  12        7.90        4.04     11.24 o
  -4   0  12        0.94        6.58     11.24 o
  -4   1  12       21.52       25.98     11.09 o
  -4   4  11        2.81       -7.39     11.05 o
  -4   6  10       13.56        6.93     11.16 o
  -4   7   9       44.23       10.51     13.51 o
  -4   9   7       50.51       15.51     11.59 o
  -3   8 -10        0.17        6.24     17.28 o
  -3  10   1      294.94      246.45     17.36 o
  -1 -10  -6        0.14       -4.46     12.51 o
  -1 -10  -5       77.56       76.44     11.24 o
  -1 -10  -3      456.42      492.87     17.24 o
  -1  -8 -10        0.31       -3.16     13.05 o
  -1  -4 -12        0.88       -8.08     10.32 o
  -1  -4   5       59.40       59.54     12.89 o
  -1  -3 -12       17.82       22.09     10.47 o
  -1  -2 -12       42.59       49.00     10.85 o
  -1   1 -11        0.00        4.97     10.43 o
  -1   2   5        2.02       -2.27     10.43 o
  -1   5  -7      186.19      191.57     14.28 o
  -4  -9   9       30.34       19.71     15.24 o
  -4  -5  11        3.10        0.19     14.01 o
  -4   3  11       59.10       59.89     13.55 o
  -4   8   8       18.61        8.43     11.09 o
  -4  10   5        9.46        1.50     11.59 o
  -4  11   2       33.02       22.48     14.86 o
  -1 -10  -7       14.31       20.48     12.82 o
  -1 -10  -2      828.55      829.20     21.98 o
  -1  -9  -9        7.89       12.36     10.74 o
  -1  -7 -11        7.35      -10.70     10.70 o
  -1  -6 -12       72.24      -13.93     13.93 o
  -1  -5 -12      274.97      376.63     12.47 o
  -1  -1 -12        0.52      -10.58     10.58 o
  -1   0 -12       11.93       -0.92     12.86 o
  -1   3 -10      303.04      359.69     15.05 o
  -1   4  -9       13.44        7.12     13.32 o
  -1   6  -5       51.80       47.57     15.20 o
  -5   5  11        0.32       -6.58     14.51 o
  -4  -7  10        0.47       -1.92     14.24 o
  -4  -4  11       17.73        5.97     13.90 o
  -4   2  11        3.47       -7.47     13.09 o
  -4   5  10        1.14        1.31     11.05 o
  -1 -10  -8       40.90       42.03     13.47 o
  -1  -9 -10       57.15       63.09     13.82 o
  -1  -8 -11        0.27        1.19     10.70 o
  -1  -7 -12        0.01      -13.74     13.74 o
  -1  -4 -13        0.19       -0.69     13.28 o
  -1  -3 -13       19.36        5.85     10.82 o
  -1   1   5      285.91      275.17     12.70 o
  -1   2 -11       73.91       84.22     10.97 o
  -1   3   4      490.58      394.64     13.55 o
  -1   5   2      202.34      199.88     12.66 o
  -4  -3  11        9.19       10.78     11.28 o
  -4   1  11       46.18       40.34     10.93 o
  -4   4  10        2.88       18.17     13.36 o
  -4   6   9       48.60       52.27     10.89 o
  -4   8   7        0.98       -6.08     13.51 o
  -4   9   6       32.20       15.63     11.32 o
  -4  10   4        1.12        6.77     13.97 o
  -4  11   1       42.80       17.55     14.74 o
  -1 -10  -9        9.16        6.24     13.55 o
  -1  -6 -13        6.61       -1.62     14.01 o
  -1  -5 -13       56.42       74.48     11.28 o
  -1  -2 -13       13.91       61.51     11.24 o
  -1  -2   5      521.17      579.47     16.63 o
  -1  -1 -13       12.13       29.87     10.85 o
  -1   0   5       36.25       23.17     10.97 o
  -1   1 -12       41.76       47.34     10.85 o
  -1   4   3     1503.42     1595.43     21.36 o
  -1   5  -8       12.84        9.66     12.97 o
  -1   6  -6       25.80       29.10     14.97 o
  -1   6  -1       61.03       51.96     22.63 o
  -4  -8   9       66.61       59.08     14.86 o
  -4  -6  10        2.29       -8.93     11.59 o
  -4  -2  11       27.47       28.87     11.28 o
  -4  -1  11        0.98        4.62     10.82 o
  -4   0  11        1.88       -8.39     10.93 o
  -4   7   8        5.07        1.19     10.78 o
  -4  11   0       12.94        8.47     18.98 o
  -3   7   6       52.47       55.73     10.85 o
  -3  10  -4       37.18       35.80     33.49 o
  -3  10  -1      203.32      176.25     19.13 o
  -1 -11  -6       25.72       25.67     13.28 o
  -1 -11  -5        1.98       12.59     13.20 o
  -1 -10  -1      473.43      523.01     24.17 o
  -1  -9 -11       14.49       16.86     11.32 o
  -1  -8 -12        4.15       -6.54     11.43 o
  -1  -7 -13       37.32       62.39     14.28 o
  -1   0 -13       40.09       50.46     11.20 o
  -1   2 -12        2.08       13.78     13.05 o
  -1   3 -11        2.82        0.31     10.51 o
  -1   4 -10       19.00       28.02     12.93 o
  -5   8   8        3.77        8.43     11.97 o
  -4   3  10        5.40       12.78     10.28 o
  -4   5   9        5.52        9.93     10.62 o
  -4   9   5        1.12       -7.54     13.59 o
  -3  10  -2       82.49       73.56     21.25 o
  -1 -11  -8       93.54       98.73     14.28 o
  -1 -11  -7        0.62        5.62     11.20 o
  -1 -11  -4      120.16      142.61     14.43 o
  -1 -10 -10       13.04       21.09     11.47 o
  -1  -9 -12        3.65       25.21     14.16 o
  -1  -5 -14        9.56       15.90     11.39 o
  -1  -4 -14       23.02       29.06     11.55 o
  -1  -3 -14       90.43      155.85     12.09 o
  -1  -2 -14        0.96       -8.31     11.20 o
  -1  -1 -14        5.61        8.93     13.78 o
  -1   1 -13       19.03       30.75     11.16 o
  -1   2   4       13.18       11.39     11.35 o
  -1   5  -9        1.11        6.12     13.05 o
  -4  -9   8       17.50        9.70     14.66 o
  -4  -5  10        0.76        2.00     11.20 o
  -4   2  10      125.35      137.30     10.97 o
  -4   6   8       32.96       39.18     13.16 o
  -4  10   3       52.51       64.09     14.32 o
  -4  11  -1       14.09       12.93     18.78 o
  -3  10  -3        9.17        6.77     24.60 o
  -1 -11  -9      130.80      193.15     14.93 o
  -1 -11  -3        4.13       -1.42     14.93 o
  -1 -10 -11       11.52        2.89     11.62 o
  -1  -8 -13        0.05      -10.47     11.55 o
  -1  -7 -14        7.91       -8.35     14.55 o
  -1  -6 -14        0.20      -11.82     11.82 o
  -1   0 -14        0.00       -4.43     13.86 o
  -1   3 -12        0.00        3.70     13.24 o
  -1   5   1      629.29      704.41     21.55 o
  -1   6  -7       86.45       79.41     13.59 o
  -5   9   6        0.63       21.40     14.59 o
  -4  -7   9        5.44       18.98     11.51 o
  -4  -4  10       14.70        9.47     11.20 o
  -4  -3  10        1.22        5.81     13.01 o
  -4   1  10        4.27       24.60     10.55 o
  -4   4   9        1.27        1.08     10.51 o
  -4   7   7       51.71       45.73     10.93 o
  -4   8   6       27.74       27.48     10.78 o
  -1 -11 -10        1.12       -5.04     14.20 o
  -1 -10 -12        0.26      -11.09     14.59 o
  -1  -9 -13        1.30        7.04     11.97 o
  -1  -8 -14        0.33       10.55     14.70 o
  -1  -5 -15       35.71       74.17     12.32 o
  -1  -4 -15        3.09        9.01     11.89 o
  -1  -3 -15       39.21       68.82     12.16 o
  -1  -2 -15        0.04       -3.35     11.82 o
  -1   2 -13       35.08       39.80     11.47 o
  -1   3   3       81.09       88.95     14.86 o
  -1   4 -11       10.37       14.40     10.82 o
  -5  10   4        8.30        7.04     15.05 o
  -4 -10   7        6.25       -6.66     16.90 o
  -4  -2  10      198.55      249.57     11.82 o
  -4  -1  10       15.52        2.77     10.62 o
  -4   0  10       15.24       14.59     10.51 o
  -4   9   4        4.13        0.46     13.16 o
  -4  10   2       11.94       15.97     16.09 o
  -4  11  -2        4.56       -1.27     19.01 o
  -1 -11 -11        0.00        6.50     14.74 o
  -1  -6 -15        4.24       -1.46     12.20 o
  -1  -1 -15        0.80       18.28     11.89 o
  -1   1 -14       45.51       53.27     11.70 o
  -1   1   4       14.56        8.28     11.89 o
  -1   4   2      298.82      337.02     16.90 o
  -1   5 -10      212.68      269.24     14.82 o
  -1   6  -8        1.09       -1.04     12.89 o
  -4  -6   9       84.38      106.54     11.82 o
  -4   3   9      104.83      136.64     11.12 o
  -4   5   8        1.77       -6.43     10.35 o
  -4  11  -3       64.61       41.30     23.67 o
  -1 -12  -9       12.15       27.37     14.59 o
  -1 -12  -8        0.33        3.73     11.66 o
  -1 -12  -7        1.71       -0.31     11.32 o
  -1 -12  -6        4.08       14.66     14.09 o
  -1 -12  -5        2.89        9.66     15.86 o
  -1  -3   4       34.71       35.99     13.97 o
  -1   0 -15       20.47       26.37     12.09 o
  -1   0   4      192.51      197.92     15.97 o
  -1   2 -14        0.43       -0.50     14.13 o
  -1   3 -13       33.08       43.03     11.62 o
  -1   4 -12        0.07       -2.04     13.51 o
  -5   9   5        9.22       -4.62     14.40 o
  -4 -11   6       13.50        7.04     17.44 o
  -4  -8   8        0.99       -3.27     11.43 o
  -4  -5   9      210.14      230.48     14.43 o
  -4   2   9        7.24        0.31      9.97 o
  -4   6   7       31.46       42.72     10.43 o
  -4   7   6       36.80       30.48     13.05 o
  -4   8   5        3.58       -1.62     10.47 o
  -3   9   1       19.04       20.44     13.24 o
  -3  10  -7        0.51        2.66     30.95 o
  -1 -12 -10       18.99       38.22     12.55 o
  -1 -11  -2       69.79       73.52     17.47 o
  -1  -1   4       37.03       20.48     14.78 o
  -1   1 -15        8.59       15.82     12.05 o
  -1   5 -11        0.30       -7.85     13.55 o
  -1   6  -9        6.25        2.46     13.05 o
  -5  10   3        9.25        8.08     14.86 o
  -4  -4   9       75.55       76.21     13.39 o
  -4   1   9       11.09       21.86     10.32 o
  -4   4   8        6.04        6.85     10.35 o
  -4  10   1        4.57       12.32     16.09 o
  -3   3   7       33.44       28.56     10.24 o
  -1 -12  -4        0.06       -2.77     15.67 o
  -1   3 -14        0.70       12.78     14.40 o
  -1   4 -13        2.23       10.35     14.09 o
  -4  -9   7       16.72        8.35     14.16 o
  -4  -7   8        2.14        6.43     13.55 o
  -4  -3   9       49.81       65.63     10.51 o
  -4  -2   9      119.43      139.68     13.51 o
  -4  -1   9       13.50       15.17     10.39 o
  -4   0   9       32.91       51.46     10.39 o
  -4   5   7       81.18       84.37     13.01 o
  -4   9   3        3.47        0.89     10.82 o
  -1   2 -15        2.42        6.85     12.28 o
  -1   2   3      227.55      233.91     14.78 o
  -1   5 -12        5.15        3.58     13.78 o
  -1   6 -10       50.35       54.66     13.66 o
  -6   1  10       23.08       -0.23     14.43 o
  -6   2  10        0.01       10.43     11.82 o
  -4   3   8        0.36       -2.16     10.05 o
  -4   6   6       21.27        5.62     12.39 o
  -4   8   4        3.93        1.96     12.82 o
  -3   9   0       34.69       29.37     15.01 o
  -1 -13  -8        0.02       -1.08     12.28 o
  -1 -13  -7        0.00       10.70     14.63 o
  -6   0  10        2.80       -3.62     11.93 o
  -4  -6   8       19.03       23.44     13.20 o
  -4   2   8      154.80      181.10     11.01 o
  -4   7   5       14.83       23.17     10.35 o
  -4  10   0        2.48        7.70     16.05 o
  -1 -13  -6        7.57        5.23     14.59 o
  -1 -12  -3        0.55        6.08     15.40 o
  -1   4 -14        0.14       -0.12     12.16 o
  -1   5   0      112.30      124.40     18.55 o
  -1   6 -11       17.78       21.90     13.97 o
  -1   7  -7       23.46       15.13     16.59 o
  -1   7  -6       21.16       24.25     17.05 o
  -1   7  -5        9.03       15.28     19.51 o
  -6  -2  10        0.23       -0.96     11.89 o
  -6  -1  10       31.05       11.09     11.93 o
  -6   3   9       35.35       33.79     11.82 o
  -6   5   8        3.54       -0.85     11.70 o
  -4 -10   6        0.78        1.04     14.05 o
  -4  -8   7        8.07        0.73     13.55 o
  -4   1   8       85.62       78.21     12.62 o
  -4   4   7        5.95       17.67     10.47 o
  -4   9   2        6.42        6.89     13.20 o
  -3   5   5       76.44       90.30     10.85 o
  -3   7   3       40.78       33.14     13.39 o
  -1 -13  -5       18.24       26.40     16.59 o
  -1   1   3       35.54       14.59     14.51 o
  -1   3   2     4960.98     5186.94     39.18 o
  -1   5 -13       10.70       23.63     12.05 o
  -1   7  -8       33.44       42.22     14.97 o
  -6   2   9       21.14       15.32     11.70 o
  -6   6   7       28.96        9.58     11.78 o
  -4  -5   8      488.62      599.57     13.74 o
  -4  -4   8       30.13       49.11     12.78 o
  -4   0   8       15.07        8.01     10.24 o
  -4   5   6       25.50       17.09     12.82 o
  -3   6   4       16.67       20.59     10.39 o
  -1   4   1      323.72      402.50     18.51 o
  -1   6 -12       77.45       92.38     15.01 o
   1  -4  -9        5.82        9.78     13.09 o
   1  -4  -8        4.55        2.96     10.51 o
   1  -4  -7        0.97       -5.70     12.55 o
   1  -3  -9        8.66      -11.20     11.20 o
   1  -3  -7      108.29      142.18     11.05 o
   1  -2  -8        0.13        6.20     10.20 o
   1  -2  -7      252.26      316.01     12.28 o
  -6   1   9        0.09       -2.19     11.39 o
  -6   4   8        6.82        6.20     11.47 o
  -6   7   6        0.88      -11.62     11.62 o
  -4 -11   5       25.80       25.56     16.90 o
  -4  -3   8       28.31       33.49     10.39 o
  -4  -2   8        0.62        8.78     10.39 o
  -4  -1   8       63.21       73.63     10.62 o
  -4   3   7       85.36       99.88     10.85 o
  -4   6   5      332.29      390.14     14.43 o
  -4   8   3        5.31       -3.58     12.74 o
  -4  10  -1      158.07      154.31     17.32 o
  -3   9  -1        4.02       -2.62     16.17 o
  -1 -11  -1      176.36      203.81     23.86 o
  -1   7  -9        3.24        4.62     13.01 o
   1  -5  -8      123.68      172.36     11.86 o
   1  -4 -11       18.03      -12.97     12.97 o
   1  -4  -6      262.66      332.29     12.43 o
   1  -3 -10      122.04      181.75     11.70 o
   1  -2 -10       30.77       61.28     10.74 o
   1  -2  -6       93.49      129.44     11.59 o
   1  -1  -9       28.63       43.22     10.58 o
   1  -1  -8        1.97        2.00     10.35 o
   1  -1  -7      191.77      259.46     11.97 o
  -6   0   9        2.02        1.31     11.35 o
  -6   5   7        2.87        4.23     13.90 o
  -4  -7   7       16.53       22.13     12.97 o
  -4   7   4        0.88      -10.39     10.39 o
  -4   9   1       66.97       64.47     15.74 o
  -3   4   5       45.70       64.13     10.43 o
  -3   8   1        1.77       -1.62     13.05 o
  -1 -13  -4       26.04       28.68     16.32 o
  -1  -4   3      376.84      449.45     19.59 o
  -1   0   3      194.46      195.80     16.28 o
  -1   7 -10      257.14      335.18     16.13 o
  -1   7  -4       23.90       22.36     27.56 o
   1  -6 -10       38.66       59.20     10.97 o
   1  -6  -8        1.41       -0.12     10.85 o
   1  -6  -7      115.26      165.82     13.74 o
   1  -5  -6      112.94      136.95     11.12 o
   1  -3 -12        0.03      -10.16     10.16 o
   1  -3  -5       36.22       12.59     10.89 o
   1  -2  -5        2.02       -7.27     13.36 o
   1  -1 -11       69.74       94.92     13.36 o
   1  -1  -6      578.39      661.61     14.74 o
   1   0  -9      117.66      143.22     11.47 o
   1   0  -8        5.20        3.31     10.35 o
   1   0  -7       21.39       26.33     10.55 o
  -6  -4   9        1.36        3.70     11.66 o
  -6  -3   9        4.01        0.42     11.62 o
  -6  -2   9       16.40       12.09     11.62 o
  -6  -1   9        0.04        1.08     11.32 o
  -6   3   8       20.17       15.47     11.39 o
  -6   6   6        0.45        0.35     14.16 o
  -4 -12   4        6.28        8.51     17.13 o
  -4  -9   6       13.32       15.47     13.74 o
  -4   2   7       60.52       72.98     10.39 o
  -4   4   6        7.99       -4.89     10.35 o
  -1 -14  -6        1.23        6.74     17.59 o
  -1   6 -13        8.13        5.43     12.28 o
  -1   6  -2      291.28      326.82     32.99 o
   1  -7 -10        7.05       -4.73     10.51 o
   1  -7  -9       33.04       45.15     10.93 o
   1  -7  -8        4.39        8.70     13.01 o
   1  -6 -11       18.94       40.68     10.74 o
   1  -3 -13       10.30       17.71     13.28 o
   1  -2 -12        5.32        3.89     10.78 o
   1  -1 -12       14.21       14.78     12.97 o
   1  -1  -5      285.91      313.39     13.47 o
   1   0  -6       76.75      101.61     11.28 o
  -6   2   8        2.16        9.08     11.16 o
  -6   7   5       13.39        5.27     11.74 o
  -6   8   4        0.93      -12.01     12.01 o
  -4  -6   7       12.46        8.93     10.55 o
  -4   1   7       49.43       57.81     10.28 o
  -3   5   4        6.29        6.35     10.12 o
  -3   6   3       20.46        5.81     12.51 o
  -3   7   2       71.03       67.36     13.32 o
  -1 -12  -2       47.34       60.24     19.44 o
  -1  -2   3        0.04       -3.31     14.70 o
  -1  -1   3        8.11        1.73     13.74 o
  -1   2   2        9.27        3.81     17.94 o
  -1   7 -11        7.32        1.50     13.82 o
   1  -7 -12       20.67       23.06     11.39 o
   1  -7  -7        0.07        3.58     10.35 o
   1  -5 -13       46.86       36.53     11.24 o
   1  -4 -14        2.11       -8.24     13.70 o
   1  -3 -14        0.32      -13.97     13.97 o
   1  -1 -13       48.56       51.96     13.43 o
   1   0 -12       59.34       73.48     13.28 o
   1   1 -10       17.94       28.68     13.39 o
   1   1  -9        0.33       17.74     10.82 o
   1   1  -8        5.53        8.31     11.24 o
   1   1  -7     1521.52     1890.27     19.59 o
  -6   1   8        0.02       -1.19     10.93 o
  -6   4   7        7.26        6.35     11.09 o
  -4  -5   7      462.33      641.29     15.28 o
  -4   0   7      129.83      148.07     10.82 o
  -4   3   6      206.50      276.17     13.74 o
  -4   5   5       82.26      106.00     11.05 o
  -4   8   2        4.48       14.36     12.93 o
  -4  10  -2      105.12       91.68     16.97 o
  -3   3   5       28.27       47.96     10.01 o
  -1   7 -12        1.08       -9.51     16.90 o
   1  -8 -12        4.11       14.16     11.28 o
   1  -8 -11        0.02        6.50     10.93 o
   1  -8 -10       27.69       50.50     10.93 o
   1  -8  -8       43.86       63.09     10.93 o
   1  -7 -13       13.56        5.58     11.51 o
   1  -7  -6        3.44       -1.42     12.62 o
   1  -6 -14        0.55       -1.35     11.70 o
   1  -6  -5        4.26        4.97     12.43 o
   1  -5 -14       31.34       24.75     11.70 o
   1  -4  -4      155.55      190.30     14.20 o
   1  -3  -4      490.58      560.54     14.82 o
   1  -2 -14        3.84       11.09     11.28 o
   1  -2  -4       13.18       13.63     11.89 o
   1   0 -13        0.04       -8.81     13.39 o
   1   0  -5       36.25       28.83     11.35 o
   1   1 -11        0.00      -10.43     10.43 o
   1   1  -6      165.94      175.98     14.86 o
  -6  -6   8       25.86        4.58     11.82 o
  -6   0   8       10.74        3.27     10.93 o
  -6   3   7       18.82       17.09     13.63 o
  -6   5   6       61.38       67.94     11.43 o
  -4 -10   5        1.58        5.97     13.86 o
  -4  -8   6      104.17      132.56     13.63 o
  -4  -4   7       49.20       62.74     10.55 o
  -4  -3   7        8.49       12.28     12.74 o
  -4  -2   7       18.31       29.60     12.66 o
  -4  -1   7       53.41       52.19     10.55 o
  -4   6   4      131.23      163.93     11.28 o
  -4   7   3       41.51       55.70     10.55 o
  -4   9   0        2.62        1.54     15.17 o
  -3   9  -2        5.90        4.20     15.90 o
  -1 -14  -5        5.19        3.66     17.05 o
   1  -9 -10        0.71       -7.93     13.55 o
   1  -8 -13       23.04       24.13     11.78 o
   1  -8  -7       19.38       14.13     10.43 o
   1  -7 -14        2.79        7.58     11.97 o
   1  -5 -15        0.92      -12.01     12.01 o
   1  -5  -4      418.15      523.47     15.94 o
   1  -4 -15       18.67       25.52     12.05 o
   1  -3 -15        0.15      -11.86     11.86 o
   1  -2 -15        6.40        2.12     11.70 o
   1  -1 -14        3.77       -5.97     11.20 o
   1  -1  -4       14.56        4.89     11.89 o
   1   2 -10       12.05       26.67     13.24 o
   1   2  -9        8.08        0.77     10.39 o
  -6  -5   8      172.10      216.20     12.47 o
  -6  -4   8       37.91       35.41     13.82 o
  -6  -3   8        9.74       20.05     13.55 o
  -6  -2   8        1.84       22.48     13.51 o
  -6  -1   8        2.00        5.04     11.05 o
  -6   6   5       24.02       20.05     11.32 o
  -6   7   4        1.63        3.31     13.97 o
  -6   8   3       26.09       30.60     12.16 o
  -4   2   6      246.33      301.69     13.13 o
  -3   8   0       29.20       30.18     13.09 o
  -1 -13  -3        5.84       10.16     17.51 o
   1  -9 -13        0.76       21.13     12.09 o
   1  -9 -12       13.99       28.29     11.82 o
   1  -9  -9       68.77      109.43     11.28 o
   1  -9  -8        2.32       -6.31     12.74 o
   1  -7  -5      114.34      137.33     13.24 o
   1  -1 -15        0.17      -11.62     11.62 o
   1   0 -14       11.08        3.93     11.12 o
   1   1  -5      488.96      702.49     17.17 o
   1   2 -11      223.11      323.51     12.20 o
  -6   2   7       86.93       87.91     11.47 o
  -6   4   6        0.50        0.65     10.89 o
  -5   5   5       14.39       11.43     10.12 o
  -4  -7   6        5.14       11.16     12.51 o
  -4   4   5       21.11        8.24     10.32 o
   1 -10 -12        5.10      -14.70     14.70 o
   1 -10 -11        1.65        1.00     14.36 o
   1 -10 -10        7.11       13.05     13.74 o
   1  -9  -7       45.50       47.11     12.59 o
   1   0 -15       65.17      125.48     12.55 o
   1   0  -4      192.51      196.46     13.66 o
   1   1 -14       12.94       24.10     11.43 o
   1   2 -12        1.58        3.62     10.43 o
   1   2  -6      449.51      523.89     15.86 o
  -7   2   7        1.82        7.85     11.82 o
  -6   1   7       33.10       44.84     13.39 o
  -5   6   4        0.00        8.58     10.35 o
  -4 -11   4      106.24      119.71     16.97 o
  -4   1   6      451.62      607.65     12.59 o
  -4   5   4        6.60       11.32     12.28 o
  -4   8   1       36.26       44.84     12.86 o
  -4  10  -3        7.89        4.85     16.17 o
  -3   5   3      173.58      204.54     11.24 o
  -3   7   1       94.28       99.23     13.09 o
  -1   3   1      358.73      445.41     20.02 o
  -1   8 -10        6.98       14.43     15.97 o
  -1   8  -9       15.42       11.43     15.36 o
  -1   8  -8       66.31       76.67     17.40 o
   1 -10  -9       20.64       18.44     11.16 o
   1  -3  -3       81.09       71.17     13.24 o
   1  -2  -3      227.55      241.80     17.32 o
   1   1 -15        3.08       20.90     11.74 o
   1   2 -13       15.93       21.13     11.32 o
   1   3  -9        0.13       -4.08     10.12 o
   1   3  -8       23.74       27.56     12.66 o
  -7   1   7        1.07       -4.66     11.59 o
  -6  -7   7       11.07       -8.28     11.66 o
  -6   0   7        0.34        3.31     12.86 o
  -6   3   6        0.32       -7.58     10.78 o
  -6   5   5        2.59        2.35     10.58 o
  -6   8   2        4.38       -0.73     14.51 o
  -4  -9   5        0.35        0.19     12.97 o
  -4  -6   6       18.75       10.24     10.01 o
  -4   0   6        1.06      -11.70     11.70 o
  -4   3   5       52.70       50.46     10.35 o
  -4   6   3      109.10      114.24     12.78 o
  -4   7   2       17.09       13.51     12.16 o
  -3   6   2       48.96       60.78     10.51 o
  -1 -14  -4       10.15       15.51     18.94 o
  -1   1   2        4.09       17.59     15.17 o
  -1   8 -11       23.81       28.06     16.78 o
  -1   8  -7        3.08        7.93     17.32 o
   1 -11 -11        0.31        4.89     14.90 o
   1 -10  -8      118.61      182.60     11.78 o
   1  -9  -6       38.56       44.80     12.55 o
   1  -8  -5       42.42       43.76     12.51 o
   1  -4  -3     1503.42     1634.19     21.59 o
   1   2 -14        0.24        4.27     11.43 o
   1   3 -12       28.08       35.26     10.78 o
   1   3  -7       81.60      102.42     12.86 o
  -7   0   7        2.65       -8.43     11.47 o
  -7   3   6        0.01       -4.77     11.51 o
  -6  -6   7       50.25       57.70     11.82 o
  -6  -5   7      202.40      250.34     14.55 o
  -6  -1   7       34.76       45.65     10.70 o
  -6   6   4       26.23       17.86     11.16 o
  -6   7   3       10.84        9.24     11.43 o
  -4  -5   6      235.08      260.73     11.59 o
  -4  -1   6       12.15       15.05      9.82 o
  -4   9  -1       29.28       29.98     13.32 o
  -1  -6   2        0.01       -1.66     14.66 o
   1 -11 -10        4.53        5.62     11.74 o
   1 -11  -9       29.13       33.29     14.05 o
   1 -10  -7        0.39      -12.28     12.51 o
   1  -7  -4      226.85      263.89     11.93 o
   1  -5  -3      115.09      136.29     13.55 o
   1  -1  -3       35.54       22.44     13.86 o
   1   1  -4       37.03       44.19     12.09 o
   1   2 -15        1.87       -4.54     11.93 o
   1   2  -5      521.17      636.56     15.13 o
   1   3 -13        1.09      -10.24     11.05 o
   2  -3 -11        9.83       10.05     12.24 o
  -7  -2   7       14.01       -0.23     11.66 o
  -7  -1   7        3.80       16.67     11.66 o
  -7   2   6        6.11       11.93     14.16 o
  -7   4   5        5.96        6.47     14.24 o
  -6  -4   7       50.02       59.54     11.20 o
  -6  -3   7       21.46       27.98     10.85 o
  -6  -2   7       42.92       54.50     10.85 o
  -6   2   6        0.27       -5.50     10.39 o
  -6   4   5        0.08        2.42     10.47 o
  -5   1   6       44.47       50.11      9.78 o
  -4 -12   3        2.81        0.58     16.51 o
  -4  -4   6        5.49        8.89     10.08 o
  -4  -3   6        3.97       -1.81      9.97 o
  -4  -2   6       38.66       40.45      9.89 o
  -3   8  -1        1.60       11.78     13.97 o
  -3   9  -3        0.96        6.58     17.47 o
   1   3 -14        0.04        5.93     11.47 o
   1   4 -11        5.21        1.66     12.89 o
   1   4 -10      135.92      179.64     13.28 o
   1   4  -9      127.26      165.66     13.59 o
   2  -6 -12        5.37       20.32     13.74 o
   2  -6 -11        0.68       21.98     10.70 o
   2  -5 -13        8.17       47.07     11.66 o
   2  -5 -12        7.27       18.05     10.89 o
   2  -5 -11        0.00       15.20     10.24 o
   2  -4 -13        1.03        5.35     10.78 o
   2  -4 -12        7.64       13.59     10.47 o
   2  -3 -13       37.90       75.10     11.12 o
   2  -3 -12        1.79       12.82     10.32 o
   2  -2 -12        0.17       29.64     10.70 o
  -6  -8   6       17.23       16.94     14.66 o
  -6   5   4        1.52       11.20     13.20 o
  -5   0   6       17.01       14.78      9.62 o
  -5   3   5      311.00      402.34     11.70 o
  -5   6   3        1.79       -8.85     10.16 o
  -4  -8   5       63.40       59.54     10.66 o
  -4   2   5        8.88       10.51      9.47 o
  -4   4   4      105.10      124.36     10.28 o
  -4  10  -4        6.77       14.74     18.48 o
  -1   4   0     1004.18     1074.50     26.75 o
  -1   5  -1      280.65      300.30     21.79 o
   1 -11  -8       54.98       61.85     11.39 o
   1 -10  -6        0.64       -0.62     12.32 o
   1  -9  -5       24.05       26.87     12.55 o
   1  -6  -3       79.19      100.38     12.62 o
   1   0  -3      194.46      197.49     18.21 o
   1   4 -13       12.85       23.63     13.63 o
   1   4 -12       12.05       16.94     10.97 o
   1   4  -8        3.61        8.16     12.05 o
   2  -7 -13        4.90       22.17     14.63 o
   2  -7 -12        7.59       16.09     11.28 o
   2  -7 -11       32.94       41.53     10.97 o
   2  -6 -14        3.52        8.81     11.86 o
   2  -6 -13       26.36       60.58     11.74 o
   2  -6 -10      242.04      348.53     11.97 o
   2  -5 -14        4.06       20.02     11.86 o
   2  -4 -14        2.80       12.39     11.55 o
   2  -3 -15        2.90       12.51     14.59 o
   2  -3 -14       11.76       26.67     11.62 o
   2  -2 -14        2.94       11.09     11.20 o
   2  -2 -13        5.19       13.86     10.78 o
   2  -1 -13       35.91       50.11     11.28 o
   2  -1 -12       19.04       23.21     10.55 o
  -7   1   6        1.08        7.58     11.16 o
  -7   3   5        4.22        7.04     13.97 o
  -7   5   4        3.08        7.47     11.78 o
  -6   1   6        8.90        7.70     10.08 o
  -6   3   5        7.68        5.27     10.43 o
  -6   6   3       11.24        1.35     13.32 o
  -6   7   2        7.37       -0.38     13.78 o
  -6   8   1        2.78       12.86     11.78 o
  -5  -1   6      237.07      192.68     10.58 o
  -4 -10   4      166.23      191.53     14.43 o
  -4   1   5      219.29      277.71     12.62 o
  -4   5   3       77.09       56.54     12.05 o
  -4   8   0       65.08       63.47     12.89 o
  -1   0   2      187.03      219.67     16.74 o
  -1   8  -6       10.52       10.43     21.86 o
   1 -12  -9       16.14       19.51     14.55 o
   1 -11  -7       71.92       87.68     13.63 o
   1  -8  -4      105.71      122.90     12.93 o
   1   4 -14        2.86       -1.39     14.36 o
   1   4  -7       27.13       29.10     12.09 o
   2  -8 -13        0.04        8.62     14.63 o
   2  -8 -12       29.22       37.18     11.51 o
   2  -8 -11       71.92      106.23     13.90 o
   2  -7 -10       56.04       87.99     10.82 o
   2  -7  -9       14.93       29.14     12.32 o
   2  -2 -15        1.49       -5.00     11.93 o
   2  -1 -14       12.95       16.70     11.32 o
   2   0 -13       13.20       37.84     10.97 o
   2   0 -12       36.20       32.72     10.74 o
   2   0 -11        0.38       -1.15     10.20 o
  -7   0   6        3.70        5.04     11.12 o
  -6  -7   6       14.11       18.86     11.35 o
  -6   0   6       32.09       27.87     10.16 o
  -5   2   5        3.29        3.77      9.51 o
  -5   4   4        0.00        0.38      9.70 o
  -4  -7   5        1.15        5.27      9.58 o
  -4   3   4        5.95       -5.16     11.51 o
  -4   6   2      136.96      168.13     12.82 o
  -4   7   1      108.63      116.70     12.78 o
  -4   9  -2       16.18       21.36     15.17 o
  -3   5   2      195.17      216.70     10.85 o
  -3   7   0       38.20       38.61     12.05 o
  -3  10  -7        0.51        0.62     31.14 o
   1   2  -4        9.45        7.54     13.43 o
   1   3  -5       32.70       21.44     12.47 o
   2  -8 -10      113.64      162.31     11.66 o
   2  -1 -15        1.91        1.19     11.86 o
   2   0 -14       29.83       32.49     11.32 o
  -7   2   5        5.43       -1.35     11.28 o
  -7   4   4        0.69        0.23     11.32 o
  -6  -6   6        0.73       -9.01     10.97 o
  -6  -5   6      170.36      154.50     11.62 o
  -6  -2   6       28.09       32.41     10.35 o
  -6  -1   6        3.63        1.69      9.93 o
  -6   2   5       15.08       17.55     10.24 o
  -6   4   4       22.37       19.25     10.24 o
  -4  -6   5       76.26       83.72     12.16 o
  -4   0   5        9.70       11.47      9.08 o
  -3   1   4       95.73      100.11      9.78 o
  -3   6   1       95.43      116.13     10.39 o
  -1  -5   2       41.84       39.91     14.09 o
   1 -12  -8       27.49       31.64     14.36 o
   1  -7  -3       60.47       68.13     11.82 o
   1   5 -12        1.49        5.93     13.13 o
   1   5 -11       27.54       37.34     12.97 o
   2  -9 -12        0.24        5.23     11.78 o
   2  -9 -11        0.18        0.50     11.32 o
   2  -9 -10        2.15        1.23     13.36 o
   2  -8  -9        0.00       -3.85     10.12 o
   2   0 -15        0.37       -4.89     11.70 o
   2   1 -14        7.38       17.94     13.78 o
   2   1 -13        1.34       -6.43     10.62 o
  -7   5   3       20.01       21.40     11.74 o
  -6  -9   5        8.82       11.82     12.05 o
  -6  -4   6        2.78        8.12     10.28 o
  -6  -3   6        8.20        6.16     10.35 o
  -6   5   3       60.48       59.93     13.20 o
  -6   8   0       13.19       12.51     14.40 o
  -4 -11   3      146.08      142.61     16.40 o
  -4  -9   4       23.32       18.36     12.82 o
  -4  -5   5       30.69       35.57     11.74 o
  -4  -1   5       15.44       18.17      9.05 o
  -4  10  -5        5.51        2.96     20.52 o
  -3   3   3      268.37      285.83     11.09 o
  -1  -1   2     1358.20     1094.82     23.21 o
   1 -11  -6       15.49       15.82     12.78 o
   1 -10  -5       89.88      106.46     12.89 o
   1  -9  -4       10.10       15.32     12.01 o
   1  -4  -2      298.82      312.35     15.74 o
   1  -3  -2     4960.98     4509.40     36.57 o
   1  -2  -2        9.27       13.36     16.55 o
   1   1  -3        8.11        4.00     15.40 o
   1   5 -13        6.30       12.86     11.59 o
   1   5  -9      378.07      463.43     13.24 o
   2  -9  -9       21.60       36.87     13.20 o
   2   2 -13        1.98       -3.16     13.39 o
  -7   3   4       10.77        3.62     10.97 o
  -6  -8   5        2.04       -0.77     13.93 o
  -6   1   5      114.30      116.90     10.55 o
  -6   3   4        2.16       -3.50     12.32 o
  -6   6   2       81.05       76.25     11.16 o
  -6   7   1       10.63       10.89     11.20 o
  -5   0   5        9.03        7.39      9.12 o
  -4  -4   5        0.89       -3.31      9.31 o
  -4  -3   5       53.62       63.70      9.85 o
  -4  -2   5      280.31      334.48     11.16 o
  -4   2   4       23.78       10.74      9.05 o
  -4   4   3       12.43       14.43      9.35 o
  -4   8  -1        1.17       -7.27     14.32 o
  -1   2   1      189.58      187.87     15.74 o
   1 -12  -7        2.76        3.00     13.66 o
   1  -5  -2      202.34      213.20     13.86 o
   2 -10 -11        0.02        2.50     11.89 o
   2 -10 -10        2.96       18.67     13.93 o
   2   2 -14        0.28       -0.15     11.28 o
  -6   0   5       24.62        9.82      9.62 o
  -4   5   2        2.06       -4.35     11.05 o
  -3  -1   4       71.15       58.74      9.28 o
  -3   8  -2       63.21       59.08     13.93 o
  -3   9  -4       15.93       20.71     17.67 o
  -1 -14  -3        6.50        9.05     23.09 o
  -1 -13  -2       17.34       18.78     27.94 o
  -1  -2   2        4.41        3.04     15.17 o
   1  -8  -3       14.15        7.43     13.32 o
   1  -1  -2        4.09        5.47     17.59 o
   2 -10  -9        5.10       19.55     13.32 o
   2  -9  -8       22.51       24.67     10.24 o
  -7   4   3        0.01        4.66     10.89 o
  -6  -7   5       49.03       45.26     11.24 o
  -6  -1   5       39.15       46.42      9.70 o
  -6   2   4        0.67       -0.92     12.01 o
  -6   4   3        1.50       -5.16      9.97 o
  -5  -2   5        3.14       13.90      9.16 o
  -5   2   4      120.25      155.96     10.08 o
  -5   4   3        2.12        8.85      9.43 o
  -5   8  -1        0.02       -6.77     13.13 o
  -4  -8   4        7.77        3.50     11.89 o
  -4   1   4       99.90      122.59      9.55 o
  -4   6   1       58.81       57.35     11.78 o
  -4   7   0       16.69       13.13     11.70 o
  -4   9  -3        2.25       -6.31     14.90 o
  -3  -2   4        0.69        7.20      8.81 o
  -3   2   3       13.03        7.01      8.89 o
  -3   4   2       76.58       79.29      9.51 o
  -1  -3   2       44.20       42.15     14.32 o
  -1   9 -10        0.07       -3.81     18.01 o
   1   6 -12        8.01        9.97     13.70 o
   1   6 -11        0.37        5.81     13.13 o
   2   3 -14        1.90        8.66     11.62 o
   2   3 -13        0.01      -10.93     10.93 o
  -7  -4   5        3.94        9.16     10.89 o
  -6  -6   5        0.55       -2.19     10.39 o
  -6  -5   5      313.21      317.01     11.78 o
  -6  -4   5       33.27       29.95     12.51 o
  -6  -3   5       19.23       26.83     10.05 o
  -6  -2   5      116.78      114.43     10.43 o
  -6   5   2       13.28       15.94     12.70 o
  -6   8  -1       29.22       20.86     11.97 o
  -4 -12   2        1.07        2.62     15.78 o
  -4   3   3        1.28        4.20      8.85 o
  -1   9  -9        1.17        0.08     18.94 o
   1 -12  -6        3.36       15.63     13.32 o
   1 -11  -5        0.36        6.08     12.51 o
   1 -10  -4        3.66        2.77     13.74 o
   1  -6  -2      191.64      181.06     13.05 o
   1   3  -4       34.71       65.51     12.78 o
   1   4  -5       59.40       65.47     12.01 o
   1   6 -13        0.20        3.31     11.78 o
   2 -11 -10        0.70        8.97     12.01 o
   2 -10  -8       11.35       19.86     13.16 o
   2  -9  -7      112.13      133.52     10.85 o
  -6  -9   4        0.88        7.39     14.05 o
  -6   1   4      179.05      155.62     10.70 o
  -6   6   1        0.77        0.54     10.55 o
  -6   7   0       62.60       53.12     11.20 o
  -5   1   4      123.64      141.14      9.66 o
  -5   6   1       18.75       19.86      9.82 o
  -5   7   0       20.71       32.18     10.28 o
  -4 -10   3       56.22       58.43     12.89 o
  -4  -7   4       10.84        5.81      9.43 o
  -4   0   4       62.20       36.10      9.05 o
  -3   5   1      103.89      103.50      9.70 o
  -3   6   0       68.23       72.48     11.78 o
  -3   7  -1        5.55        3.46     11.05 o
   1 -13  -7       24.10       35.80     14.51 o
   2 -11  -9       13.17       13.36     11.47 o
   2   4 -13        1.03       -0.58     13.82 o
   2   4 -12       14.96       13.05     13.39 o
  -7   4   2        0.14        4.62     11.09 o
  -6   3   3       17.28       15.13      9.85 o
  -4  -6   4       28.57       35.33     11.28 o
  -4  -1   4      112.31      106.08      9.24 o
  -4   4   2        0.32       10.51     10.89 o
  -3   1   3        6.87        0.65      8.85 o
   1  -9  -3        2.59        4.04     13.05 o
   1   0  -2      187.03      211.89     16.51 o
   1   2  -3        0.04       -2.00     11.09 o
   1   5  -6      538.63      598.30     15.63 o
   2 -10  -7       37.52       59.28     12.78 o
   2   4 -14        1.11        2.04     11.86 o
  -7   5   1        3.65        9.85     11.35 o
  -6  -8   4        7.89        4.97     11.05 o
  -6   0   4       50.85       67.44      9.66 o
  -6   4   2        0.94       -0.19     12.05 o
  -4 -13   1        9.84        8.12     16.67 o
  -4  -5   4       56.66       51.42     11.28 o
  -4  -2   4      426.50      417.78     11.01 o
  -4   2   3      178.92      187.37      9.70 o
  -4   8  -2       83.01       82.02     13.01 o
  -3   3   2       60.81       62.32      9.39 o
   1  -7  -2        6.05        4.16     12.39 o
   2 -11  -8       28.51       51.96     11.47 o
  -7  -6   4       20.73       10.20     11.43 o
  -7  -3   4       14.30       10.70     10.70 o
  -6 -10   3       17.03       14.40     14.55 o
  -6  -7   4        5.27        1.62     10.66 o
  -6  -1   4       72.86      104.85      9.89 o
  -6   2   3        0.01       -6.39      9.78 o
  -6   5   1        8.07       -4.97     12.62 o
  -6   7  -1        7.24       13.82     13.66 o
  -5   2   3       21.43       31.14      9.20 o
  -4  -9   3       38.12       26.44     11.82 o
  -4  -4   4       22.16       32.64      9.28 o
  -4  -3   4       39.57       41.69      8.97 o
  -4   5   1       10.10       10.62      8.81 o
  -4   7  -1       62.80       64.36     12.09 o
  -4   9  -4        2.46        5.20     14.97 o
  -1   9  -8       39.22       36.91     22.52 o
   1 -12  -5        0.84       -3.85     15.09 o
   1   7 -12        1.58       -4.58     14.13 o
   1   7 -11        5.89        4.23     15.47 o
  -6  -6   4       10.63        7.04     10.35 o
  -6  -5   4       12.23       12.66     10.01 o
  -6  -4   4       11.05       20.75     11.93 o
  -6  -3   4       55.18       68.98     10.01 o
  -6  -2   4        1.33       19.90      9.70 o
  -6   6   0       98.70      104.00     11.09 o
  -5  -4   4       14.97        6.54      9.24 o
  -5  -3   4        9.89       22.59      9.12 o
  -5   5   1        3.53        8.74      9.62 o
  -5   6   0       63.89       52.42     12.20 o
  -4 -11   2       39.90       41.99     13.24 o
  -4   1   3      117.52      118.51      9.12 o
  -4   6   0      189.45      167.13     10.47 o
  -3   8  -3        5.64        5.12     13.36 o
  -1   1   1      416.05      369.12     17.74 o
  -1   3   0      208.34      205.81     18.90 o
   1 -13  -6       11.21       13.74     14.28 o
   1 -11  -4        8.09        7.24     14.16 o
   2 -11  -7      102.16      129.29     13.93 o
   2 -10  -6       20.22       26.79     12.39 o
  -6  -9   3       30.70       36.30     13.82 o
  -6   1   3        0.00        2.77      9.58 o
  -6   3   2        5.21        3.81      9.66 o
  -5   1   3       25.24       27.94      8.97 o
  -4  -8   3       45.58       47.19     11.62 o
  -4   3   2       34.88       24.21      8.81 o
  -3  -1   3       48.41       47.88      9.05 o
  -3   4   1      602.41      520.08     12.66 o
  -3   9  -5        2.82        6.35     16.13 o
   2 -12  -8        3.31       10.58     14.40 o
  -7  -1   3      112.33      103.81     10.70 o
  -6   0   3        0.30        2.42      9.31 o
  -6   4   1        3.06        6.77     12.09 o
  -4   0   3       75.79       65.47      8.74 o
  -3   2   2        2.08       -5.74      8.39 o
   1 -10  -3        0.65       -0.69     13.43 o
   1  -8  -2        1.02        3.39     12.39 o
   1   1  -2     1358.20     1271.65     24.25 o
   1   4  -4       33.02       40.03     11.89 o
   1   7  -9      251.78      315.81     14.78 o
   3 -10 -10       11.94        2.85     11.93 o
  -6  -8   3        7.27        6.54     10.66 o
  -6   2   2       26.37       13.39      9.74 o
  -6   5   0        1.21        2.16     12.51 o
  -6   7  -2        1.27        9.58     13.70 o
  -5   0   3       39.41       41.49      9.01 o
  -5   4   1        0.07       14.63     11.28 o
  -4  -7   3        0.18       -1.12     11.05 o
  -4   4   1       31.34       28.29     10.78 o
  -4   8  -3        0.55        3.66     12.32 o
  -3   5   0       20.96       19.09     10.66 o
  -3   7  -2        0.00        3.62     10.70 o
   1   5  -5       81.80       87.60     11.78 o
   2   6 -13        2.95       -3.70     14.70 o
   3 -10  -9        8.35        1.23     13.90 o
   4  -5 -12        0.07       -3.46     11.47 o
   4  -4 -13       11.39        7.39     11.89 o
   4  -4 -12        0.11       -0.58     11.24 o
   4  -3 -13        1.57      -11.82     11.82 o
   4  -3 -12        1.42       11.09     10.89 o
   4  -2 -13       10.87       12.36     11.62 o
  -6  -7   3        0.14        4.00     10.32 o
  -6  -2   3        1.46        6.66     11.55 o
  -6  -1   3       27.80       24.10      9.31 o
  -6   6  -1       16.05       13.24     10.58 o
  -5  -1   3       18.44        9.85      8.62 o
  -5   2   2        7.78       -2.46      9.01 o
  -5   7  -2        4.22        8.43     12.47 o
  -4 -12   1       12.42       19.32     15.82 o
  -4 -10   2        0.07        3.27     12.12 o
  -4  -1   3        0.03        3.66      8.20 o
  -4   2   2      586.05      603.61     12.16 o
  -4   9  -5        8.01        7.81     15.59 o
  -3   6  -1        0.12       -6.16     10.74 o
   1  -4  -1      323.72      305.81     16.13 o
   1  -3  -1      358.73      325.36     15.59 o
   1   3  -3      100.35      103.31     13.90 o
   2 -12  -7        0.79        5.43     13.90 o
   4  -6 -12       22.80       29.33     11.82 o
   4  -6 -11        0.82       -0.81     13.51 o
   4  -5 -11       14.80       28.21     11.01 o
   4  -4 -11        2.81        4.08     10.55 o
   4  -3 -11       59.10       78.17     10.93 o
   4  -2 -12        0.21       -5.20     10.70 o
   4  -2 -11        3.47       12.78     10.35 o
   4  -1 -13        4.45       15.74     11.47 o
   4  -1 -12       21.52       29.41     10.89 o
  -7   0   2        0.00        8.20     10.35 o
  -7   5  -1       17.65        7.97     11.51 o
  -6 -10   2        0.34       -7.70     14.05 o
  -6  -6   3       27.83       29.14     10.12 o
  -6  -5   3        6.83        1.58      9.82 o
  -6  -4   3       38.43       37.41     12.24 o
  -6  -3   3      115.84      114.09     10.08 o
  -6   1   2       99.85       64.55      9.97 o
  -6   3   1        5.64       10.20      9.78 o
  -5  -2   3        0.14        3.00      8.58 o
  -5   5   0       32.52       49.92      9.58 o
  -4  -6   3        0.05        0.73      8.74 o
  -4  -5   3       85.85      110.47     11.12 o
  -4  -2   3      172.70      167.86      9.47 o
  -4   5   0      277.73      254.54     10.70 o
  -4   6  -1      140.23      134.99     12.05 o
  -4   7  -2      107.58      119.94     12.51 o
  -3   1   2       74.20       64.05      9.31 o
   1 -13  -5        5.34        3.23     15.90 o
   1  -5  -1      629.29      581.78     19.17 o
   1  -2  -1      189.58      170.90     17.51 o
   4  -7 -11       40.18       61.28     11.82 o
   4  -5 -10        1.14       -2.50     10.47 o
   4  -4 -10        2.88        8.66     10.24 o
   4  -3 -10        5.40        8.39     10.01 o
   4  -2 -10      125.35      121.98     10.39 o
   4  -1 -11       46.18       63.12     10.74 o
   4   0 -13       14.19       17.71     11.51 o
   4   0 -12        0.94        2.93     10.89 o
  -7  -1   2        0.48       -3.73     10.08 o
  -5  -4   3       22.70       16.17      9.16 o
  -4  -4   3       16.38       13.63      8.85 o
  -4  -3   3       17.99       24.29      8.43 o
  -3   3   1     1670.18     1429.35     17.32 o
  -1   0   1       30.72       13.51     14.13 o
   1 -12  -4        1.79       11.47     14.90 o
   1   8 -11        6.89        6.77     14.05 o
   4  -7 -10        4.68        3.77     13.32 o
   4  -6 -10       13.56        3.58     10.78 o
   4  -5  -9        5.52        6.50     12.24 o
   4  -4  -9        1.27       -9.93      9.93 o
   4  -3  -9      104.83      111.39     10.24 o
   4  -1 -10        4.27       -4.35      9.55 o
   4   0 -11        1.88       -6.27     10.43 o
   4   1 -13        7.64        3.70     11.51 o
  -8  -1   1        2.34        3.08     11.39 o
  -7  -2   2       21.63       29.48     10.20 o
  -7   3   0       11.68        6.27     10.70 o
  -6  -9   2        3.92        3.73     10.93 o
  -6   0   2      103.66      106.00      9.85 o
  -6   4   0        2.87        3.93      9.85 o
  -6   5  -1       18.44        4.12     12.51 o
  -6   6  -2        7.16        3.89     13.24 o
  -6   7  -3        8.84       15.09     11.51 o
  -5   3   1        0.25       10.62      9.05 o
  -5   8  -4       13.61       10.70     13.74 o
  -4  -9   2        1.74        2.04     11.43 o
  -4   1   2        0.05       -1.85      8.31 o
  -4   3   1        3.08       10.62      8.62 o
  -3   8  -4      100.80       98.11     15.86 o
  -1   7  -4       23.90       20.40     24.71 o
   1  -9  -2       12.22       14.40     14.32 o
   1   8 -10       35.29       51.08     15.47 o
   2 -12  -6        9.67       19.59     15.82 o
   4  -8 -10       17.30       25.17     13.97 o
   4  -6  -9       48.60       70.01     10.70 o
   4  -2  -9        7.24       -2.23      9.39 o
   4  -1  -9       11.09        7.58     11.51 o
   4   0 -10       15.24       18.63      9.89 o
   4   1 -12        7.90        4.08     11.01 o
   4   1 -11        0.98       -4.16     12.74 o
  -8  -2   1        0.66       -3.73     11.43 o
  -7  -5   2        0.00        7.47     10.51 o
  -7  -4   2       36.18       36.76     10.82 o
  -6  -8   2       34.16       25.56     12.89 o
  -6  -1   2       10.38        5.39      9.01 o
  -6   2   1       64.25       79.52      9.89 o
  -5   0   2       51.50       31.02      8.70 o
  -5   4   0      134.99      123.63     11.62 o
  -4 -13   0       16.17       14.47     14.32 o
  -4   8  -4       12.13       14.36     14.51 o
  -3   0   2       16.21       10.70      8.89 o
  -3   9  -6       11.51       10.66     18.17 o
  -1   4  -1     1396.95     1318.38     29.91 o
   1 -11  -3      118.85      126.94     16.63 o
   1  -6  -1      160.63      133.41     14.09 o
   1  -1  -1      416.05      359.00     18.28 o
   2 -11  -5        7.52        5.66     12.66 o
   2   7 -12        0.68        3.85     14.36 o
   3 -11  -8       24.95       28.52     14.70 o
   4  -7  -9       44.23       54.58     10.89 o
   4  -5  -8        1.77        4.12     11.93 o
   4  -4  -8        6.04        7.31      9.66 o
   4  -3  -8        0.36       -9.20      9.20 o
   4   1 -10       15.52       10.55     12.28 o
   4   2 -13        0.34        0.00     11.62 o
   4   2 -12        0.41       -0.12     10.85 o
  -8  -3   1        5.49       -2.16     11.59 o
  -7   0   1        4.04        2.00     10.24 o
  -7   2   0        2.81        1.04     10.47 o
  -6  -7   2        3.80       -1.39     12.59 o
  -6  -2   2        0.84       -8.12      9.05 o
  -5   5  -1       16.80       17.44     11.59 o
  -4 -11   1       11.40       11.55     12.82 o
  -4  -8   2       29.41       27.71     11.28 o
  -4   0   2      720.03      726.12     12.36 o
  -4   4   0       34.75       21.67     10.74 o
  -4   9  -6        0.08       -2.19     16.05 o
  -3   4   0        3.31        9.43      8.62 o
   1   2  -2        4.41        1.00     14.63 o
   2   7 -11       14.60       12.78     13.78 o
   3  -9  -6        8.52        5.20     12.12 o
   4  -8  -9       24.98       38.88     11.28 o
   4  -6  -8       32.96       27.06     10.08 o
   4  -2  -8      154.80      155.66      9.89 o
   4  -1  -8       85.62       81.68      9.39 o
   4   0  -9       32.91       40.26      9.93 o
   4   2 -11       27.47       39.72     10.58 o
  -8   0   0        1.46       -6.20     11.39 o
  -7  -1   1        0.55       15.55     10.12 o
  -6  -6   2        0.62       -7.74      9.78 o
  -6  -5   2       12.28       17.59     11.93 o
  -6  -4   2       14.90       26.25     11.70 o
  -6  -3   2       68.51       71.05      9.47 o
  -6   1   1        0.45        1.00      9.31 o
  -6   3   0        1.26       -0.42      9.62 o
  -6   7  -4       12.16       -5.31     14.40 o
  -5  -1   2        0.01       -0.58      8.51 o
  -5   6  -2        9.74        1.66      9.70 o
  -4   2   1      138.33      129.91     11.16 o
  -4   7  -3       20.80       20.86     12.05 o
  -3  -1   2        0.04        3.89      8.70 o
  -3   2   1      553.82      516.00     12.28 o
  -3   7  -3        0.03       -1.73     12.39 o
   4  -7  -8        5.07        8.66     10.47 o
   4  -4  -7        5.95        1.73     11.35 o
   4   0  -8       15.07        4.89     11.12 o
   4   1  -9       13.50       18.82      9.62 o
   4   2 -10      198.55      232.10     11.12 o
   4   3 -12        1.81        7.04     13.70 o
  -8  -1   0        2.21      -11.32     11.32 o
  -7  -2   1        3.86        6.97     10.24 o
  -7   1   0       26.22       13.59     10.39 o
  -6 -10   1       26.45       25.33     11.51 o
  -6   4  -1      103.66       92.65     10.39 o
  -6   5  -2        2.88        2.50     12.70 o
  -6   6  -3        0.75       -6.04     13.24 o
  -5  -2   2        9.63        6.81      8.51 o
  -5   8  -5       11.51       13.09     13.93 o
  -4  -7   2        8.18        3.08     10.85 o
  -4  -1   2      230.60      216.16      9.58 o
  -4   5  -1       86.67       83.10      9.43 o
  -4   6  -2       12.01       26.44     11.39 o
  -3   5  -1       72.61       77.87     11.05 o
  -3   6  -2       54.76       41.84     12.82 o
   1   5  -4      129.89      133.02     13.90 o
   3 -11  -7       40.50       49.27     14.20 o
   4  -9  -9        0.35        8.54     11.62 o
   4  -8  -8       18.61       34.72     13.28 o
   4  -6  -7       31.46       21.32     11.89 o
   4  -5  -7       81.18       87.95     10.05 o
   4  -3  -7       85.36       68.51      9.47 o
   4  -2  -7       60.52       51.38      9.20 o
   4   3 -11        9.19       10.51     10.78 o
  -8  -2   0        0.31        2.77     11.28 o
  -7  -3   1        9.83        6.12     10.32 o
  -6  -9   1        6.65        8.85     13.28 o
  -6   0   1       33.15       34.14      9.43 o
  -6   2   0        1.15        2.66      9.47 o
  -5  -4   2       33.08       24.79      9.08 o
  -5   1   1       15.51       15.90      8.81 o
  -5   3   0      613.43      562.81     11.93 o
  -4 -10   1       19.64       17.01     12.01 o
  -4  -6   2      103.16      106.04     11.01 o
  -4  -2   2       72.80       59.97      8.89 o
  -1  -1   1      639.48      623.43     20.52 o
  -1   2   0     1673.04     1425.69     29.10 o
   1  -7  -1       19.07       17.86     12.62 o
   1   6  -5      107.11      103.89     13.20 o
   2 -13  -6       32.64       33.18     14.93 o
   3 -10  -6        9.08       12.47     10.51 o
   4  -7  -7       51.71       47.42     12.55 o
   4  -1  -7       49.43       52.15      9.12 o
   4   1  -8       63.21       64.70      9.58 o
   4   2  -9      119.43      120.51     10.28 o
   4   3 -10        1.22        1.62     12.28 o
   5  -5 -11        0.32      -11.51     11.55 o
  -8  -3   0        0.20       -0.42     11.24 o
  -7   2  -1        6.08        3.00     10.47 o
  -6  -1   1       87.52       84.49      9.31 o
  -5   4  -1        0.71        8.93     11.09 o
  -5   7  -4        9.75       45.77     13.16 o
  -4 -12   0        0.02        5.77     15.13 o
  -4  -5   2       65.64       68.63      9.08 o
  -4  -4   2      215.95      196.19      9.78 o
  -4  -3   2        6.21       -2.04      8.24 o
  -4   1   1       94.28      103.19     10.74 o
  -4   3   0       23.85       11.78     10.58 o
  -4   8  -5        0.02        2.16     14.82 o
  -4   9  -7       14.78        7.78     18.48 o
  -1  -6   1       20.75       22.21     13.93 o
   1 -13  -4       12.62       13.63     15.97 o
   1 -10  -2      325.96      312.97     18.09 o
   1   0  -1       30.72       25.56     19.09 o
   1   4  -3      376.84      374.24     17.40 o
   2 -12  -5        5.87        3.50     13.51 o
   4  -9  -8       14.13        7.78     11.28 o
   4  -4  -6        7.99        5.08     11.35 o
   4  -3  -6      206.50      224.90     12.01 o
   4   0  -7      129.83      119.82      9.58 o
   4   4 -12       11.47       13.43     11.70 o
  -8  -1  -1       10.01        4.27     11.47 o
  -7   3  -2        0.03        5.81     10.78 o
  -6  -8   1       53.72       49.73     10.55 o
  -6  -2   1       21.37       14.97      9.20 o
  -6   1   0       12.77       23.21     11.59 o
  -6   3  -1       36.95       36.53      9.74 o
  -5   0   1       19.08       18.36      8.54 o
  -5   5  -2       57.90       47.19     11.82 o
  -5   6  -3        0.24       -0.04     11.93 o
  -3   1   1       22.77       21.75      8.85 o
  -3   3   0       59.43       41.61      9.05 o
  -1   5  -2      433.37      368.82     21.63 o
   1   9 -11        1.32        2.19     16.67 o
   4  -8  -7        0.98        8.24     10.43 o
   4  -6  -6       21.27       22.90     11.70 o
   4  -5  -6       25.50       34.03      9.51 o
   4  -2  -6      246.33      246.61     10.24 o
   4   1  -7       53.41       56.81     11.32 o
   4   2  -8        0.62        9.28      9.47 o
   4   3  -9       49.81       41.34      9.85 o
   4   4 -11       17.73       17.32     10.89 o
   5  -6 -10       23.28       27.48     11.70 o
  -8  -2  -1        0.49        9.62     13.97 o
  -7   1  -1        1.13        2.12     10.39 o
  -6  -7   1        5.03       -0.92     10.20 o
  -6  -6   1       43.88       36.84     12.05 o
  -6  -4   1        1.71       -9.78     11.70 o
  -6  -3   1        9.05       -1.12      9.31 o
  -6   4  -2        1.64        8.51      9.97 o
  -6   5  -3        2.59        5.58     12.62 o
  -6   6  -4      154.69      159.20     12.09 o
  -5   2   0        7.78       12.43      8.93 o
  -4  -9   1        0.02       -1.66     11.20 o
  -3   8  -5       24.78       18.01     13.78 o
  -1   6  -3        0.79       -0.15     19.17 o
   1 -12  -3       33.99       43.73     16.67 o
   1   7  -6       22.51       20.05     12.59 o
   3 -11  -6       28.36       30.87     11.28 o
   4 -10  -8       36.88       36.60     12.05 o
   4  -9  -7       50.51       58.74     13.55 o
   4  -1  -6      451.62      456.00     11.24 o
   4   4 -10       14.70       17.01     10.28 o
   4   5 -12        2.96        3.93     14.43 o
   5  -6  -9       31.56       36.84     13.66 o
  -8  -3  -1       30.61       27.56     11.51 o
  -7  -3   0        3.34        5.04     10.20 o
  -6 -10   0        0.02       -1.96     13.47 o
  -6  -5   1       44.32       45.50      9.78 o
  -6   0   0       40.29       23.83      9.35 o
  -4   0   1      177.66      180.14      9.47 o
  -4   4  -1        4.23       -0.89      8.58 o
  -4   7  -4        1.53        5.27     12.09 o
  -3   9  -7       63.61       62.39     17.82 o
  -1  -2   1     1365.39     1244.01     25.48 o
   1   9 -10        8.10        9.24     17.59 o
   2  -7  -2      281.69      272.78     13.13 o
   3 -10  -5        6.15       10.58     12.70 o
   4  -7  -6       36.80       49.04     10.05 o
   4   0  -6        1.06       -5.23      8.81 o
   4   2  -7       18.31       38.22     11.39 o
   4   3  -8       28.31       27.14      9.66 o
   4   5 -11        3.10       11.12     13.55 o
   5  -7  -9       24.84       20.40     14.24 o
  -6   2  -1       47.67       48.00      9.78 o
  -5   3  -1       26.55       28.56      9.01 o
  -5   7  -5       25.65       24.06     13.43 o
  -4 -13  -1        9.50       12.36     16.20 o
  -4 -11   0        0.12       -0.54     12.47 o
  -4  -8   1       26.09       24.48     11.16 o
  -4   2   0       46.14       26.56      8.54 o
  -4   5  -2       37.77       28.68     10.85 o
  -4   6  -3      115.50      107.54     12.01 o
  -3   0   1        4.90        2.81      8.81 o
  -3   4  -1      256.65      246.11     12.28 o
  -1  -5   1     1017.70      943.98     24.44 o
   1  -8  -1       25.42       19.98     14.09 o
   2 -13  -5        0.19       14.70     16.82 o
   2 -10  -3        8.33        4.20     13.78 o
   4  -8  -6       27.74       24.52     10.39 o
   4  -5  -5       82.26       80.91     11.70 o
   4  -4  -5       21.11       19.51      9.31 o
   4  -3  -5       52.70       46.11      9.08 o
   4  -2  -5        8.88        3.81     10.70 o
   4   1  -6       12.15       16.20     10.85 o
   4   4  -9       75.55       83.45     10.47 o
  -8  -1  -2       25.92       19.40     11.43 o
  -7  -1  -1        0.95        1.31     10.20 o
  -6  -9   0        0.13        5.12     10.74 o
  -6  -1   0       27.08       20.90      9.16 o
  -6   3  -2       20.71       13.74      9.82 o
  -6   6  -5        2.25       14.40     13.97 o
  -5   4  -2        2.24        4.62     11.16 o
  -4  -1   1      253.81      254.77      9.89 o
  -4   8  -6        6.15       -3.27     15.13 o
  -3   7  -4       76.77       79.21     13.59 o
  -1  -4   1       27.81       27.91     14.43 o
  -1  -3   1     7642.42     6792.11     54.89 o
   3 -12  -6        3.23        3.00     14.51 o
   4 -10  -7        6.91        2.27     11.62 o
   4  -6  -5      332.29      323.09     11.16 o
   4  -1  -5      219.29      239.56     10.28 o
   4   5 -10        0.76       -0.81     10.62 o
   5  -7  -8        8.15       12.36     13.24 o
  -8  -2  -2        5.27       -2.35     11.39 o
  -6  -8   0        0.19       -2.50     10.47 o
  -6  -2   0       15.55        6.81      8.97 o
  -6   1  -1        7.95        5.66      9.43 o
  -6   4  -3        1.55        3.31     10.05 o
  -6   5  -4        2.58       12.20     10.74 o
  -5   6  -4        0.55        3.39      9.97 o
  -4  -7   1       45.30       57.43     11.01 o
  -4  -2   1       85.60       69.63      8.66 o
  -3  -1   1      530.29      492.37     12.32 o
  -3   2   0      289.78      242.26     10.55 o
  -3   5  -2        2.48        4.16     10.58 o
  -3   6  -3      230.23      243.61     14.32 o
   1   3  -2       44.20       42.22     14.32 o
   2  -8  -2      380.51      365.35     14.05 o
   3 -11  -5       36.24       33.37     13.55 o
   4  -9  -6       32.20       41.03     10.78 o
   4  -7  -5       14.83       10.74     11.74 o
   4   0  -5        9.70        7.58     10.78 o
   4   3  -7        8.49       11.62      9.28 o
   4   4  -8       30.13       37.84      9.70 o
  -7  -3  -1       25.17       20.63     10.16 o
  -6  -7   0      142.77      164.39     10.74 o
  -6  -6   0       95.53      105.62     12.36 o
  -6  -4   0      181.42      187.72     12.16 o
  -6  -3   0       52.69       52.69      9.43 o
  -5   2  -1       78.16       62.93      9.24 o
  -4  -6   1      384.54      409.73     11.24 o
  -4  -3   1        0.54        4.58      8.39 o
  -4   1   0       16.91       13.78      8.43 o
  -4   3  -1        0.01       -5.77      8.43 o
   1   1  -1      639.48      608.46     23.67 o
   3   0  -3        2.32       -5.08      8.93 o
   4   2  -6       38.66       38.26      9.39 o
   4   5  -9      210.14      234.37     11.43 o
   4   6 -11        0.24        1.92     11.47 o
   5  -8  -8        3.77        3.08     11.55 o
  -6 -10  -1        8.22       13.55     13.63 o
  -6  -5   0       21.98       17.40      9.66 o
  -6   0  -1       71.74       60.78      9.62 o
  -6   2  -2        1.20       -3.16      9.47 o
  -6   6  -6       78.27       83.68     14.90 o
  -5  -1   0        8.38        5.89      8.54 o
  -5   7  -6        0.24       12.20     13.78 o
  -4 -12  -1        0.01       -9.43     15.05 o
  -4 -10   0        0.21        0.69      9.58 o
  -4  -5   1        0.97        4.89      8.58 o
  -4  -4   1      172.26      159.89      9.43 o
  -4   7  -5        3.22        7.35     14.20 o
  -1  -9   0        3.18        3.85     16.55 o
   1 -14  -4        3.98        2.89     22.48 o
   1 -11  -2       18.50       22.02     18.32 o
   4 -10  -6        1.41        5.43     13.74 o
   4  -8  -5        3.58        0.77      9.89 o
   4  -4  -4      105.10      127.10     11.74 o
   4  -3  -4        5.95        9.78      8.89 o
   4   1  -5       15.44       22.67      8.74 o
   4   6 -10        2.29        3.35     13.47 o
   6  -2 -10        0.01       -5.12     11.47 o
  -6  -1  -1       89.89       69.94     11.62 o
  -6   3  -3        0.09       -1.66      9.70 o
  -6   5  -5        0.12        9.31     13.36 o
  -5   3  -2       43.55       39.91      9.35 o
  -4   4  -2        4.19        3.73      8.62 o
  -3   8  -6       30.99       32.10     15.97 o
  -3   9  -8       10.70        6.31     17.78 o
   2 -11  -3        0.13        4.66     14.70 o
   4  -5  -4        6.60        3.58      9.20 o
   4  -2  -4       23.78       20.09      8.89 o
   4   3  -6        3.97        9.35      9.28 o
   4   4  -7       49.20       39.14      9.51 o
   4   5  -8      488.62      552.49     12.89 o
   5  -8  -7        2.46       -7.04     13.78 o
   6  -4  -9        1.14        2.16     14.09 o
   6  -3  -9       35.35       33.02     13.97 o
   6  -1 -10       23.08       26.64     11.78 o
   6   0 -10        2.80       -6.58     14.13 o
  -6  -9  -1       14.54       21.44     10.82 o
  -6   1  -2        3.07        8.08      9.47 o
  -6   4  -4        6.20        2.69     10.32 o
  -5   1  -1        0.16        7.27      8.66 o
  -5   5  -4       14.63       26.37     11.93 o
  -4  -9   0       31.74       37.26     11.43 o
  -4   0   0      165.77      134.18      9.28 o
  -4   5  -3      111.07      100.23     11.78 o
  -4   6  -4       79.97       77.98     12.01 o
  -4   8  -7        1.59       -1.23     15.67 o
  -3   1   0      791.21      660.69     13.24 o
  -3   3  -1        0.00        1.12      8.54 o
  -1 -13  -2       17.34       19.09     22.98 o
  -1   1   0        0.15        3.35     16.70 o
   1  -9  -1        8.45        5.85     16.90 o
   1   6  -4       19.57       15.32     13.82 o
   2  -5  -1        2.54       -7.78     11.09 o
   3 -12  -5        4.48       -4.73     14.20 o
   4  -9  -5        1.12        6.16     10.51 o
   4  -6  -4      131.23      117.43      9.93 o
   4  -1  -4       99.90       78.44      9.12 o
   4   2  -5      280.31      294.72     10.66 o
   4   6  -9       84.38       83.41     13.13 o
   6  -2  -9       21.14        5.00     11.35 o
   6  -1  -9        0.09        8.58     11.16 o
  -6  -8  -1        4.49        8.89     10.16 o
  -6  -3  -1        0.41      -10.97     10.97 o
  -6  -2  -1       12.49       10.78      8.93 o
  -4   2  -1       14.45        9.24      8.58 o
   1   7  -5       34.60       38.91     13.93 o
   4 -11  -6        4.26        2.66     14.70 o
   4  -7  -4        0.88        2.58      9.51 o
   4   0  -4       62.20       47.54      8.93 o
   6  -4  -8        6.82       10.66     13.66 o
   6  -3  -8       20.17        0.92     13.59 o
   6   0  -9        2.02       -5.35     11.01 o
   6   1 -10       31.05       24.75     11.74 o
  -6  -7  -1        5.82        2.69      9.78 o
  -6  -6  -1      137.45      131.41     10.35 o
  -6  -5  -1       12.40        6.62      9.70 o
  -6  -4  -1       23.62       25.79      9.20 o
  -6   0  -2      477.04      426.44     11.47 o
  -6   2  -3      119.79      109.43     10.05 o
  -5   0  -1      128.22      118.78      9.28 o
  -5   2  -2        2.38        3.62      8.97 o
  -4 -13  -2        1.84       -3.27     14.13 o
  -4 -11  -1      129.77      117.86     13.24 o
  -4  -8   0       86.28       84.37     11.43 o
  -4  -1   0       18.69       20.82      8.43 o
  -1   3  -1        2.39        0.62     15.51 o
   1 -13  -3        3.60        3.23     22.06 o
   1  -4   0     1004.18      797.68     23.52 o
   1   5  -3      205.38      189.03     15.17 o
   2  -6  -1       50.63      175.44     12.32 o
   3 -11  -4        1.82        2.23     13.09 o
   3  -9  -3        6.01        6.16     11.82 o
   4 -10  -5        9.46        1.54     13.51 o
   4   1  -4      112.31      122.48     11.16 o
   4   4  -6        5.49       10.43      9.28 o
   4   5  -7      462.33      489.91     12.36 o
   4   7 -10        0.47       -1.42     13.78 o
   6  -5  -8        3.54        8.24     11.43 o
   6  -2  -8        2.16       12.24     10.82 o
   6  -1  -8        0.02       -6.81     10.62 o
   6   1  -9        0.04       13.55     11.05 o
   6   2 -10        0.23        1.04     11.47 o
  -6 -10  -2       19.00       24.36     11.24 o
  -6   3  -4       41.05       31.83     10.43 o
  -6   4  -5        6.83        4.46     12.89 o
  -6   5  -6       27.07       23.86     11.28 o
  -4  -7   0        5.97        7.43     10.62 o
  -4  -2   0       90.22       59.89      8.74 o
  -4   3  -2        3.41        6.50     10.55 o
  -4   7  -6       38.68       47.15     14.66 o
  -3   0   0       22.80       24.13      8.93 o
  -3   4  -2      475.08      380.98     11.78 o
  -3   7  -5        6.82        7.93     11.66 o
   1  -3   0      208.34      167.90     16.44 o
   4  -8  -4        3.93        0.00      9.82 o
   4  -4  -3       12.43       14.74     11.05 o
   4  -3  -3        1.28       -2.00      8.66 o
   4   3  -5       53.62       54.58      9.20 o
   4   6  -8       19.03       14.01     10.05 o
   6   0  -8       10.74        6.04     10.62 o
  -6  -9  -2        3.66        2.08     12.97 o
  -6  -1  -2        7.55        1.00      9.08 o
  -6   1  -3       21.16       12.28      9.55 o
  -5   3  -3       44.11       42.92      9.39 o
  -5   6  -6        4.79       12.55     10.58 o
  -4  -6   0      276.17      286.52     12.12 o
  -4  -3   0      393.89      300.11     10.24 o
  -4   1  -1      169.35      169.51      9.55 o
  -4   8  -8        0.00        1.66     16.05 o
  -3   5  -3       45.60       43.76     10.93 o
  -3   6  -4       30.81       30.60     12.89 o
  -1 -11  -1      176.36      178.98     20.52 o
   1  -5   0      112.30       80.41     14.40 o
   2  -7  -1       19.51       15.13     12.36 o
   3   0  -2       16.21       12.59      9.28 o
   4  -5  -3       77.09       69.17      9.62 o
   4  -2  -3      178.92      140.53      9.62 o
   4  -1  -3      117.52      116.63     11.09 o
   4   7  -9        5.44        9.97     13.20 o
   5  -9  -6        0.63      -11.20     14.05 o
   6  -5  -7        2.87       10.35     11.24 o
   6  -4  -7        7.26       13.51     10.85 o
   6  -3  -7       18.82       22.52     10.74 o
   6  -2  -7       86.93      103.08     11.09 o
   6  -1  -7       33.10       34.45     12.74 o
   6   1  -8        2.00       11.66     10.55 o
   6   2  -9       16.40       -2.89     11.32 o
  -6  -8  -2        4.66       10.39     12.55 o
  -6  -2  -2       32.38       24.71      9.08 o
  -5  -2  -1       52.57       45.65      8.78 o
  -5   1  -2       12.15       14.32      8.89 o
  -5   4  -4      125.74      132.75     10.28 o
  -5   5  -5       23.01       36.80     10.08 o
  -4 -10  -1       13.40       17.09     11.97 o
  -4  -5   0        0.32       -7.47      8.47 o
  -4  -4   0      243.58      237.87     10.01 o
  -4   4  -3       11.11       13.16     10.55 o
  -4   6  -5      114.68      129.06     12.51 o
  -3   2  -1     1248.64     1041.94     15.67 o
   1  -2   0     1673.04     1269.19     28.29 o
   1   8  -6       48.79       50.77     15.09 o
   2 -10  -2       65.61       67.36     14.20 o
   3 -10  -3        0.53        0.08     14.24 o
   4 -11  -5       41.55       31.64     14.66 o
   4  -9  -4        4.13      -10.01     12.59 o
   4  -6  -3      109.10      103.08      9.70 o
   4   2  -4      426.50      411.62     11.09 o
   4   5  -6      235.08      261.16     12.89 o
   6  -6  -7       28.96       30.25     11.47 o
   6   0  -7        0.34      -10.08     10.08 o
   6   3  -9        4.01        1.35     13.70 o
  -6  -7  -2       27.14       31.91     10.08 o
  -6  -4  -2        5.87       16.82     11.39 o
  -6  -3  -2       67.79       69.09      9.43 o
  -6   0  -3     1212.36      977.31     13.63 o
  -6   2  -4       42.55       31.87      9.93 o
  -6   3  -5        8.61        2.73     12.55 o
  -6   4  -6        2.25       -5.23     13.13 o
  -6   5  -7       12.92        7.43     11.62 o
  -4 -12  -2       57.61       77.29     13.39 o
  -4   0  -1     2180.66     2024.41     18.78 o
  -4   5  -4       66.86       49.65      9.47 o
  -3   8  -7       49.11       53.42     14.97 o
   1   2  -1     1365.39     1219.69     27.33 o
   2 -12  -3       44.95       54.66     15.67 o
   3   3  -3      119.63      107.93      9.70 o
   4  -7  -3       41.51       21.25     11.66 o
   4   0  -3       75.79       64.66      8.97 o
   4   4  -5        0.89        4.50      9.16 o
   4   6  -7       12.46       14.28     10.08 o
   5  -3  -4       11.50       -0.58      9.28 o
   6  -4  -6        0.50        5.47     12.93 o
   6  -3  -6        0.32       14.13     12.59 o
   6   1  -7       34.76       19.55     12.82 o
   6   2  -8        1.84       -9.97     10.74 o
  -6 -10  -3      107.63      120.09     14.13 o
  -6  -6  -2        0.01       -5.35      9.55 o
  -6  -5  -2        4.96        0.77      9.70 o
  -5   0  -2        5.01        6.62      8.66 o
  -5   2  -3      157.82      129.02      9.78 o
  -4  -9  -1       15.97       12.32     11.28 o
  -4   2  -2      314.79      215.78     10.08 o
  -3  -2   0       10.55        8.70      8.85 o
   1  -6   0       14.27       12.36     13.78 o
   1   4  -2     1706.92     1668.33     29.33 o
   3 -12  -4        7.32        7.04     13.93 o
   4 -10  -4        1.12       -1.23     13.24 o
   4   3  -4       39.57       52.19      9.01 o
   4   7  -8        2.14        0.00     12.78 o
   4   8 -10        0.00       -4.46     11.82 o
   6  -6  -6        0.45       -5.20     13.70 o
   6  -5  -6       61.38       40.61     11.09 o
   6  -2  -6        0.27        7.43     10.35 o
   6  -1  -6        8.90        9.05     10.20 o
   6   3  -8        9.74       10.82     10.70 o
   6   4  -9        1.36       -0.54     14.05 o
  -7   1  -6       21.40       14.09     13.63 o
  -6  -1  -3        0.25        3.19      9.20 o
  -6   1  -4        0.00        3.96      9.62 o
  -4   7  -7       27.29       34.76     13.28 o
  -3   3  -2        2.31        1.31     10.55 o
   2  -8  -1       12.22       14.16     12.74 o
   4  -8  -3        5.31       -5.74     11.86 o
   4   1  -3        0.03        6.74      8.62 o
   5  -9  -5        9.22       11.47     11.35 o
   6  -7  -6        0.88        7.66     14.24 o
   6   0  -6       32.09       38.68     10.05 o
   6   2  -7       42.92       47.38     10.62 o
  -6  -9  -3       25.53       24.29     10.78 o
  -6  -2  -3        0.00       -9.08      9.08 o
  -6   2  -5        1.05       11.43      9.85 o
  -6   3  -6       31.65       12.43     12.89 o
  -6   4  -7       16.12       16.70     13.66 o
  -5   4  -5       19.50       20.21      9.70 o
  -5   5  -6        8.86       10.12     10.35 o
  -4 -13  -3        7.61       11.66     14.05 o
  -4 -11  -2        8.52       12.32     12.43 o
  -4  -8  -1       89.04       81.87     11.51 o
  -4  -1  -1       23.92        7.58      8.35 o
  -4   3  -3       58.48       47.38     10.85 o
  -3   1  -1      679.95      544.68     12.51 o
  -3   7  -6       37.02       36.53     13.74 o
  -1 -14  -3        6.50        8.58     24.21 o
  -1   0   0       14.24       10.32     14.51 o
   1  -1   0        0.15        6.12     17.82 o
   3  -3  -1     1670.18     1278.96     16.67 o
   4  -4  -2        0.32       18.51     10.85 o
   4  -3  -2       34.88       29.98      8.93 o
   4  -2  -2      586.05      570.01     13.59 o
   4   5  -5       30.69       28.71     11.28 o
   4   6  -6       18.75        5.16     11.39 o
   4   8  -9       66.61       68.36     14.32 o
   6  -3  -5        7.68        4.46     12.51 o
   6   1  -6        3.63       13.36      9.82 o
   6   4  -8       37.91       29.48     13.51 o
  -6  -8  -3       43.09       47.23     10.66 o
  -6  -7  -3        2.46        8.58     12.05 o
  -6  -3  -3        2.34        1.27      9.16 o
  -6   0  -4      103.84       91.41     10.01 o
  -5  -2  -2      160.58       94.07      9.16 o
  -4  -2  -1      519.49      460.96     11.09 o
  -4   1  -2        1.49        1.89      8.47 o
  -4   6  -6       55.48       63.70     12.39 o
  -1   8  -6       10.52        6.74     19.75 o
   3 -11  -3        1.26       -1.42     13.01 o
   3  -9  -2        5.90        6.58     11.86 o
   3  -5  -1      103.89       77.37      9.35 o
   3   2  -2       13.58        6.89      9.08 o
   4  -9  -3        3.47       10.20     12.59 o
   4  -5  -2        2.06       -8.70      8.70 o
   4  -1  -2        0.05       -4.00      8.66 o
   4   2  -3      172.70      151.04      9.74 o
   4   4  -4       22.16       21.32     11.24 o
   4   7  -7       16.53       19.25     12.32 o
   6  -5  -5        2.59        2.46     10.43 o
   6  -4  -5        0.08       -4.85     10.39 o
   6  -2  -5       15.08        8.24     10.05 o
   6  -1  -5      114.30       90.88      9.97 o
   6   2  -6       28.09       20.32     12.43 o
   6   3  -7       21.46       21.98     10.58 o
  -6 -10  -4       94.59       93.80     14.16 o
  -6  -6  -3        7.62       13.13      9.78 o
  -6  -5  -3        0.32       10.74      9.78 o
  -6  -4  -3        3.60        1.77      9.24 o
  -6   1  -5        4.07        0.19     11.97 o
  -4  -7  -1       26.06       32.02      8.74 o
  -4  -6  -1       37.82       28.33     10.74 o
  -4  -3  -1      109.51       90.53      8.81 o
  -4   4  -4        0.00       -2.46      8.74 o
  -4   5  -5       55.60       44.61      9.55 o
  -3   4  -3      140.57       80.29      9.35 o
  -3   6  -5        6.43        4.93     12.89 o
  -3   8  -8        0.95        1.54     15.09 o
   1 -12  -2       13.35       11.93     24.25 o
   1 -10  -1     1161.50     1095.25     33.60 o
   2 -11  -2      202.81      228.52     18.21 o
   3  -1  -1       22.77        6.50      9.05 o
   4 -11  -4        1.80       -6.74     14.20 o
   4  -6  -2      136.96      108.89      9.85 o
   4   0  -2      720.03      688.36     13.82 o
   6  -6  -5       24.02       27.48     11.05 o
   6   0  -5       24.62       35.45      9.62 o
   7  -2  -7        1.82        0.31     11.74 o
   7  -1  -7        1.07      -11.43     11.43 o
  -6  -1  -4        1.00        4.62      9.31 o
  -6   2  -6        2.26        9.85     12.32 o
  -6   3  -7       12.86       10.85     13.20 o
  -6   4  -8        1.01        2.12     11.74 o
  -4 -12  -3      178.32      206.00     14.47 o
  -4 -10  -2      502.44      562.38     14.66 o
  -4  -5  -1        4.00        5.50      8.54 o
  -4  -4  -1        2.38        7.35      8.35 o
  -4   7  -8       25.53       22.36     13.74 o
  -3   0  -1      469.02      405.38     11.86 o
  -3   5  -4      174.95      163.55     12.05 o
   4  -7  -2       17.09       14.01     11.47 o
   4   3  -3       17.99       15.94     10.78 o
   4   8  -8        0.99       -3.77     10.85 o
   6  -7  -5       13.39       26.98     11.59 o
   6   1  -5       39.15       39.34      9.85 o
   6   3  -6        8.20       14.16     10.12 o
   6   4  -7       50.02       37.61     10.78 o
   6   5  -8      172.10      163.01     12.09 o
   7   0  -7        2.65        7.39     11.39 o
  -6  -9  -4       10.41       19.82     10.89 o
  -6  -2  -4        0.91        7.70      9.58 o
  -6   0  -5       40.93       22.32     12.09 o
  -4   0  -2     3282.32     2790.79     20.21 o
  -4   2  -3      382.76      258.46     10.20 o
  -3   2  -2       77.89       50.27      9.16 o
  -1   4  -2       25.20       17.98     13.82 o
   1  -7   0        3.97        3.70     15.20 o
   2  -9  -1        0.51      274.94     15.90 o
   2  -4   0       32.71       53.73     11.78 o
   4 -10  -3       52.51       40.15     15.47 o
   4   1  -2      230.60      198.46      9.89 o
   4   6  -5       76.26       76.13     11.78 o
   6  -4  -4       22.37        6.47     10.24 o
   6  -3  -4        2.16       -1.12      9.89 o
   6  -2  -4        0.67        2.42      9.78 o
   7  -3  -6        0.01      -11.39     11.39 o
   7  -2  -6        6.11        9.35     11.43 o
   7  -1  -6        1.08      -12.36     13.82 o
   7   1  -7        3.80       -2.69     11.51 o
  -6  -8  -4       93.37       99.34     10.85 o
  -6  -7  -4        5.12       -6.47     12.20 o
  -6  -4  -4       25.45       27.48     11.43 o
  -6  -3  -4        0.11       -1.46      9.31 o
  -5   1  -4       20.28       16.32      9.05 o
  -4  -9  -2       12.65       16.13     11.32 o
  -4   6  -7        0.72        4.66     12.39 o
   2 -13  -3       14.77       15.17     19.78 o
   2  -5   0      202.35      450.95     15.36 o
   2  -2   0      132.38      116.70     11.39 o
   3 -10  -2       20.82       15.86     14.47 o
   4  -8  -2        4.48        4.31     11.86 o
   4   5  -4       56.66       61.74      9.16 o
   4   7  -6        5.14       11.05      9.85 o
   4   9  -9       30.34        9.82     14.51 o
   6  -6  -4       26.23       12.36     13.09 o
   6  -5  -4        1.52       -1.73     10.16 o
   6  -1  -4      179.05      154.31     10.28 o
   6   0  -4       50.85       27.64     11.66 o
   6   2  -5      116.78      105.73     10.51 o
   6   4  -6        2.78        1.12     12.70 o
   6   5  -7      202.40      180.06     11.74 o
   6   6  -8       25.86       18.09     14.24 o
   7   0  -6        3.70       -5.23     11.05 o
  -7  -2  -7        0.09        6.97     13.66 o
  -6 -10  -5       36.03       46.38     14.40 o
  -6  -6  -4        0.82       -4.70      9.74 o
  -6  -5  -4        2.91       -2.66      9.51 o
  -6  -1  -5       35.10       35.30      9.93 o
  -6   1  -6        3.77       -6.97      9.74 o
  -6   2  -7        0.02        0.85     10.43 o
  -6   3  -8        2.52        4.16     11.20 o
  -4 -13  -4       37.86       38.53     14.43 o
  -4 -11  -3        4.01        7.08     12.36 o
  -4  -1  -2       76.27       70.75      8.78 o
  -4   3  -4       11.73       11.62      8.58 o
  -4   5  -6      276.37      300.61     13.39 o
  -4   7  -9        5.01        5.74     14.09 o
  -3   7  -7       95.61      105.58     14.86 o
  -1   9  -8       39.22       38.99     22.29 o
   1   0   0       14.24        7.81     19.67 o
   3 -12  -3        0.24        6.66     16.24 o
   3   1  -1      530.29      478.51     12.62 o
   4   2  -2       72.80       57.39     11.28 o
   4   8  -7        8.07       15.70     12.74 o
   5 -10  -4        8.30       -1.19     14.55 o
   6  -7  -4        1.63       -5.08     13.66 o
   6   1  -4       72.86       55.70     12.05 o
   6   3  -5       19.23       28.98     10.16 o
  -6  -9  -5       76.61       93.38     13.63 o
  -6  -2  -5      167.89      173.21     12.24 o
  -5   4  -7        0.46        4.16     10.16 o
  -4  -8  -2        2.52        3.50      8.93 o
  -4   1  -3        6.43        8.31      8.35 o
  -4   4  -5      204.10      163.35     10.12 o
  -3   3  -3      430.83      372.13     13.05 o
  -3   8  -9       52.18       54.39     16.36 o
  -1 -12  -2       47.34       51.62     18.09 o
  -1 -10  -1      473.43      459.69     20.21 o
  -1  -1   0      289.87      247.34     17.24 o
  -1   2  -1      102.45       66.59     15.40 o
   1   7  -4        0.98        4.31     13.51 o
   2  -6   0       53.53       47.42     12.70 o
   3  -8  -1        1.77        4.97     11.20 o
   4  -5  -1       10.10       15.55     10.78 o
   4  -4  -1       31.34       29.91      8.97 o
   4  -3  -1        3.08       -1.50      8.51 o
   4  -2  -1      138.33      131.48      9.47 o
   4   4  -3       16.38        5.50      9.01 o
   5  -1  -2        5.20       10.89      8.97 o
   7  -4  -5        5.96        9.16     11.70 o
   7  -3  -5        4.22       13.24     11.24 o
   7  -1  -5        4.53        9.93     10.93 o
  -6  -8  -5       60.91       47.11     13.28 o
  -6  -3  -5        0.58       -5.16     11.43 o
  -6   0  -6        0.36        1.54      9.97 o
  -6   1  -7        2.53       -4.73     12.43 o
  -4  -2  -2       80.36       72.52      8.78 o
  -3   1  -2        0.14        4.43      8.51 o
  -3   6  -6       19.06       32.02     13.39 o
   1   3  -1     7642.42     6723.06     55.43 o
   1   6  -3      209.44      204.31     16.51 o
   4 -11  -3        1.48       -4.97     13.86 o
   4  -9  -2        6.42        9.93     12.47 o
   4  -1  -1       94.28       85.06      9.16 o
   4   9  -8       17.50       10.43     14.05 o
   5   0  -2       51.50       56.35      9.08 o
   6  -8  -4        0.93        4.08     11.82 o
   6  -4  -3        1.50        1.81     10.08 o
   6  -3  -3       17.28       11.66      9.97 o
   6  -2  -3        0.01        4.85      9.70 o
   6  -1  -3        0.00        1.96     11.66 o
   6   2  -4        1.33       -6.97      9.55 o
   6   4  -5       33.27       27.87     12.43 o
   6   5  -6      170.36      194.30     11.59 o
   6   6  -7       50.25       51.92     11.43 o
  -6  -7  -5       11.82       12.01     10.20 o
  -6  -6  -5        6.69       10.62     12.24 o
  -6  -5  -5        4.57        0.27      9.78 o
  -6  -4  -5        4.37       -6.89      9.35 o
  -6  -1  -6        5.26        9.97     10.01 o
  -6   2  -8        1.55        0.27     10.85 o
  -5  -1  -4       25.44       20.86      8.66 o
  -5   1  -5      150.68      107.43      9.70 o
  -5   5  -9        0.09       -0.85     11.32 o
  -4 -12  -4       18.71       28.02     13.43 o
  -4  -6  -2        0.37        4.70      8.66 o
  -4  -5  -2       16.05       18.98     10.35 o
  -4  -4  -2      157.34      126.33      9.08 o
  -4  -3  -2      122.76      113.24      8.97 o
  -4   6  -8       26.20       16.36     13.01 o
  -3   4  -4       12.96       -2.08     10.62 o
  -3   5  -5       25.00       26.14     11.09 o
  -1   7  -5        9.03       12.32     16.17 o
   1   8  -5        1.04        0.81     16.74 o
   3   2  -1      127.06      114.43     10.12 o
   4  -6  -1       58.81       39.80      9.12 o
   4   0  -1      177.66      169.55      9.82 o
   4   3  -2        6.21       -1.54      8.54 o
   4   6  -4       28.57       29.06     11.32 o
   4   7  -5        1.15        2.23     11.74 o
   6  -6  -3       11.24        8.39     13.09 o
   6  -5  -3       60.48       37.26     10.24 o
   6   0  -3        0.30       -5.58      9.39 o
  -6   0  -7       10.08        6.85     12.39 o
  -5   4  -8        4.83        1.19     10.47 o
  -4   0  -3     1701.52     1466.14     15.70 o
  -4   2  -4      198.71      164.70      9.74 o
  -4   5  -7        0.34        1.69     11.86 o
  -3   8 -10        0.17       -0.31     16.59 o
  -1   5  -3       32.57       29.52     14.20 o
   2 -10  -1        0.53        4.39     16.59 o
   2  -7   0       97.99      138.84     13.97 o
   3 -11  -2       15.81       14.16     15.13 o
   3  -4   0        3.31       -8.93      8.93 o
   3  -2   0      289.78      225.17     10.85 o
   4  -7  -1      108.63       99.54     11.97 o
   4   5  -3       85.85       98.77     11.35 o
   4   8  -6      104.17      105.12     13.05 o
   5  -7  -2       16.76        2.35      9.78 o
   6   1  -3       27.80       21.90      9.39 o
   6   3  -4       55.18       46.23     10.08 o
   7  -4  -4        0.69        0.38     11.16 o
  -6  -9  -6        8.17       -0.50     11.20 o
  -6  -2  -6        0.85       -1.35      9.58 o
  -6   1  -8       15.43       10.55     10.66 o
  -6   2  -9        0.00       10.85     11.35 o
  -4 -13  -5       10.50       11.12     14.36 o
  -4  -9  -3        0.06        2.27     11.16 o
  -4   3  -5        2.42        5.31      8.62 o
  -4   4  -6        4.46        4.73     11.20 o
  -3   7  -8       42.52       41.99     12.97 o
  -1  -2   0      155.16      118.59     17.40 o
   2 -12  -2      126.78      153.54     21.67 o
   3  -9  -1       19.04        4.85     12.16 o
   3  -5   0       20.96       17.55      8.93 o
   3  -1   0      791.21      685.29     13.70 o
   4 -10  -2       11.94       13.24     15.32 o
   4   1  -1      253.81      197.92      9.93 o
   5 -10  -3        9.25       11.59     14.51 o
   5   2  -2        9.63       10.28      8.78 o
   6  -7  -3       10.84       18.36     11.32 o
   6   5  -5      313.21      340.72     11.97 o
   6   6  -6        0.73       -3.70     10.97 o
   6   7  -7       11.07       -2.50     11.47 o
   7  -5  -4        3.08        3.12     11.74 o
   7   4  -6       15.51        8.89     11.39 o
  -6  -8  -6       12.49        5.04     10.74 o
  -6  -7  -6        3.95        4.12     10.43 o
  -6  -4  -6       47.12       35.99     10.05 o
  -6  -3  -6       53.56       44.23      9.74 o
  -6  -1  -7        5.50       -1.73     10.28 o
  -4 -11  -4       19.06       16.82     12.47 o
  -4  -1  -3       49.56       47.92      8.43 o
  -4   6  -9        4.56       11.70     13.70 o
  -3   2  -3        0.14        1.15      8.66 o
  -1  -5   0      622.01      563.62     19.78 o
  -1   6  -4        6.45        9.51     14.90 o
   1   5  -2       41.84       37.41     15.36 o
   3  -6   0       68.23       58.43     11.35 o
   4   4  -2      215.95      208.66     12.12 o
   4   9  -7       16.72       20.86     13.51 o
   5  -8  -2        8.98      -10.82     10.82 o
   5  -3  -1        0.25        9.78      9.31 o
   5  -2  -1       23.72       25.37      9.28 o
   6  -8  -3       26.09        9.43     14.51 o
   6  -4  -2        0.94        1.89     12.16 o
   6  -3  -2        5.21        8.08      9.74 o
   6  -2  -2       26.37       20.55      9.78 o
   6  -1  -2       99.85       98.57     11.78 o
   6   2  -3        1.46        8.28      9.66 o
   6   4  -4       11.05        3.85      9.89 o
  -6  -6  -6      121.16      133.79     10.89 o
  -6  -5  -6        1.45        2.73      9.97 o
  -6  -2  -7        5.88       -4.85     12.36 o
  -6   0  -8       51.71       53.16     10.70 o
  -6   1  -9       13.20       25.98     11.16 o
  -4  -8  -3        3.78        7.12      8.93 o
  -4  -2  -3        3.46       -6.93      9.93 o
  -4   1  -4       15.75       10.66      8.51 o
  -1  -3   0     1945.13     1765.41     29.98 o
   3   0   0       22.80       25.83      9.66 o
   4  -8  -1       36.26       28.44     11.86 o
   4   2  -1       85.60       59.01      9.35 o
   5  -5  -1        3.53        9.05      9.51 o
   6  -5  -2       13.28       12.82     10.28 o
   6   0  -2      103.66       81.79      9.89 o
   6   3  -3      115.84      103.81     10.43 o
  -6  -9  -7        2.81       -2.93     11.51 o
  -6  -3  -7       33.64       20.98     10.01 o
  -4 -12  -5       49.32       61.74     13.82 o
  -4  -7  -3      231.87      257.16     10.39 o
  -4   2  -5       25.52       36.64     10.82 o
  -4   5  -8        6.25        8.85     12.43 o
  -3  -1  -2      179.80      160.08     10.01 o
  -3   3  -4      313.91      293.64     12.39 o
  -3   6  -7       18.61       29.41     12.16 o
  -1 -13  -3        5.84        3.46     16.82 o
  -1  -4   0      100.23       73.75     13.66 o
   1   1   0      289.87      250.19     18.51 o
   4  -4   0       34.75       29.75     10.85 o
   4  -3   0       23.85       23.75      8.74 o
   4  -2   0       46.14       45.50      8.97 o
   4   6  -3        0.05       -3.66     10.74 o
   4   7  -4       10.84       18.59      9.47 o
   4   8  -5       63.40       59.85     12.51 o
   6  -6  -2       81.05       66.05     10.97 o
   6   1  -2       10.38       15.47      9.31 o
   6   5  -4       12.23       15.94     10.12 o
   6   6  -5        0.55       -6.77     10.43 o
   6   7  -6       14.11       13.47     11.16 o
   7  -5  -3       20.01       27.17     11.74 o
  -6  -8  -7       34.03       23.86     11.20 o
  -6  -7  -7        0.52        3.08     10.78 o
  -6  -6  -7       74.63       66.36     10.78 o
  -6  -5  -7       17.49       21.25     10.39 o
  -6  -4  -7        1.71        7.85     10.20 o
  -6  -1  -8       76.45       92.53     10.82 o
  -6   0  -9       60.89       80.18     11.28 o
  -6   1 -10       16.09       30.52     11.70 o
  -5   4 -10        6.86        2.73     11.62 o
  -4 -10  -4        7.61       10.01      9.74 o
  -4  -6  -3       30.29       25.63      8.89 o
  -4  -5  -3        1.87       -8.54      8.54 o
  -4  -4  -3      409.56      389.60     10.66 o
  -4  -3  -3       12.40       13.51      8.12 o
  -4   0  -4       12.99        6.54      8.31 o
  -4   3  -6       30.51       27.48     11.12 o
  -4   4  -7       39.39       25.37     11.78 o
  -4   6 -10        0.31        7.01     11.47 o
  -3   4  -5      369.25      362.16     13.32 o
  -3   5  -6       24.91       19.63     11.43 o
  -3   7  -9        9.81       19.55     13.32 o
  -1  -9  -1       21.68       24.52     14.20 o
   2  -8   0       25.80       28.79     14.51 o
   3   1   0      396.90      359.23     12.09 o
   4  -5   0      277.73      249.38     12.43 o
   4  -1   0       16.91       16.82      8.81 o
   4   3  -1        0.54        5.81     10.70 o
   6  -7  -2        7.37       11.05     13.59 o
   6   4  -3       38.43       26.33     12.24 o
  -6  -2  -8       19.48       24.02     10.43 o
  -4  -9  -4        2.71        8.28     11.62 o
  -3 -12  -4        3.75        4.77     12.74 o
  -3   1  -3      112.14       93.61      9.39 o
   4 -11  -2       33.02       30.87     14.43 o
   4  -9  -1       66.97       63.89     12.82 o
   4  -6   0      189.45      170.78     12.28 o
   4   0   0      165.77      135.91      9.58 o
   4   5  -2       65.64       70.13      9.39 o
   4   9  -6       13.32       10.62     13.16 o
   5  -7  -1       35.63       32.68     10.08 o
   5   2  -1        3.14       -6.93      8.81 o
   6   2  -2        0.84        6.62      9.20 o
  -6  -8  -8       14.32       13.13     11.32 o
  -6  -4  -8       25.29       24.10     12.78 o
  -6  -3  -8       28.76       28.83     10.62 o
  -6  -1  -9        0.88       -4.39     10.70 o
  -6   0 -10        8.25        7.04     11.43 o
  -4 -11  -5       48.81       55.12     12.93 o
  -4  -1  -4       44.88       39.68      8.51 o
  -4   1  -5      106.53      102.08     11.12 o
  -4   5  -9       38.31       46.11     13.16 o
   3 -12  -2        2.61       -1.27     16.13 o
   3   4  -1      722.04      700.41     13.90 o
   4   1   0       18.69       29.48     10.74 o
   6  -8  -2        4.38       10.05     14.36 o
   6  -4  -1        3.06        6.93      9.97 o
   6  -3  -1        5.64        5.47      9.85 o
   6  -2  -1       64.25       56.47      9.93 o
   6  -1  -1        0.45        3.54      9.47 o
   6   3  -2       68.51       59.62     10.01 o
   6   6  -4       10.63        6.04     10.24 o
   6   7  -5       49.03       51.46     11.32 o
   6   8  -6       17.23       22.06     14.32 o
   7  -3  -2        8.90        5.12     10.62 o
   7  -1  -2       17.79       32.56     10.62 o
  -6  -7  -8        7.15       19.17     11.24 o
  -6  -6  -8        0.00        2.58     10.74 o
  -6  -5  -8        1.78        4.04     10.51 o
  -6  -2  -9       21.24       24.25     10.82 o
  -6  -1 -10       56.28       55.12     14.05 o
  -5   3 -10        1.95        5.58     11.28 o
  -4  -8  -4        7.42       10.43      9.20 o
  -4   4  -8       11.68        9.20     11.97 o
  -3 -13  -5        1.02       -3.77     13.70 o
  -3   6  -8       47.87       55.93     12.70 o
  -3   7 -10       10.53        9.47     13.90 o
  -1   1  -1      879.63      790.33     24.40 o
   3   2   0       10.55       14.93      9.35 o
   4  -7   0       16.69       14.59     11.55 o
   4   4  -1      172.26      159.93     11.70 o
   4  10  -7        6.25       10.47     13.86 o
   5  -8  -1        2.55        2.77     10.24 o
   5  -3   0      613.43      513.69     11.97 o
   5  -2   0        7.78       55.70      9.43 o
   5  -1   0       53.22       55.31      9.47 o
   6  -5  -1        8.07        9.20     10.39 o
   6   0  -1       33.15       17.47      9.58 o
   6   5  -3        6.83       16.51     10.01 o
   7  -5  -2       61.84       71.59     11.78 o
  -6  -3  -9        0.22        4.23     10.70 o
  -4 -12  -6        2.21        2.62     11.05 o
  -4  -2  -4      650.44      587.25     11.70 o
  -4   2  -6       36.29       28.21      9.05 o
  -4   3  -7       44.37       37.34      9.58 o
  -3   0  -3        5.51        5.54      8.66 o
  -3   2  -4       13.28       13.36      8.74 o
   4   7  -3        0.18        2.46      9.12 o
   5  -5   0       32.52       64.16      9.82 o
   5   0   0       21.66       24.52      8.81 o
   6  -6  -1        0.77       -7.74     10.51 o
   6   1  -1       87.52       70.40      9.51 o
   6   4  -2       14.90       25.67      9.74 o
  -6   0   3        0.30        9.08     11.74 o
  -4  -9  -4        2.71        5.00     11.62 o
  -4   2   3      178.92      156.46     11.78 o
  -4   4   6        7.99       -1.81      9.28 o
  -4   5   8        1.77        0.58     11.82 o
  -1  -7  -4       18.48       23.44      8.58 o
  -1   3   3       81.09       65.66     10.70 o
  -1   5   6      112.94       85.18     11.09 o
   1  -6  -3       79.19       69.05      8.89 o
   1   4   5      771.33      671.66     16.20 o
   1   6   9        1.77       11.59     11.24 o
   1   7  13       37.32       47.38     10.89 o
   3 -12  -2        2.61        0.04     10.82 o
   3 -11  -2       15.81       11.86     10.47 o
   3   6  14        9.11       14.63     14.55 o
   4  -6   0      189.45      142.99      9.78 o
   6  -7   4       12.16        6.31     14.40 o
   6  -2   7        0.02       -1.89     16.67 o
  -7   1   6        1.08      -11.28     11.47 o
  -6   1   4      179.05      114.43     12.78 o
  -6   3   7       18.82        5.39     13.13 o
  -4 -13  -4       37.86       31.95     14.36 o
  -4 -10  -4        7.61        4.58     12.20 o
  -4  -6  -3       30.29       25.63     12.82 o
  -2   3   3       86.39       66.36      9.70 o
  -2   5   6        3.42       -2.16      8.81 o
  -2   7  11       32.94       15.97     10.24 o
  -1   6   8        1.41        7.70      8.81 o
  -1   7  11        3.22        3.46      9.93 o
   1  -2  -1      189.58      137.41     13.39 o
   1   7  12        0.01        9.31     10.16 o
   4  -7   0       16.69       16.86     11.28 o
   4  -4   1        4.23       11.47      8.85 o
   4  -1   3        6.43        8.85     12.12 o
   4   2   6       63.79       53.39     22.21 o
   6  -5   5        0.12       -2.27     13.43 o
  -6  -3   0       52.69       31.37     19.51 o
  -6   2   5       15.08        6.93     12.09 o
  -6   4   9        1.14       11.86     11.70 o
  -4 -12  -4       18.71       20.71     10.85 o
  -4   3   4        5.95        1.23      8.81 o
  -4   6  10       13.56        2.73     10.55 o
  -1 -14  -4       10.15        8.93     11.20 o
  -1  -8  -4       49.76       53.23      8.81 o
  -1   4   4      155.55      145.76     12.36 o
   1 -14  -3        9.17        4.66     11.32 o
   1  -7  -3       60.47       43.26      8.43 o
   1  -4  -2      298.82      243.22     11.12 o
   1   7  11        7.35       -0.35     11.97 o
   3   6  12        8.44       10.43     12.89 o
   4 -11   0       12.94        5.23     11.28 o
   4 -10   0        2.48        4.35     12.78 o
   4  -9   0        2.62       -1.50     12.09 o
   4  -8   0       65.08       49.77     10.01 o
   6   0  10        8.25        4.00     32.06 o
  -7   2   7        1.82        1.62     11.86 o
  -4  -4  -2      157.34      104.19     20.48 o
  -4  -2  -1      519.49      303.23     27.91 o
  -4   5   7       81.18       60.55      9.78 o
  -4   6   9       48.60       47.42     12.70 o
  -2   4   4        1.31       -9.05      9.05 o
  -1 -13  -4       26.04       11.01     10.47 o
  -1 -12  -4        0.06       10.82      9.82 o
  -1 -11  -4      120.16      130.37     12.01 o
  -1 -10  -4        5.79       -0.92     11.12 o
  -1  -9  -4      103.60      111.78      9.31 o
  -1  -5  -3        6.22        1.66     10.74 o
   1 -13  -3        3.60        2.89     10.51 o
   1 -12  -3       33.99       -2.81     10.08 o
   1  -8  -3       14.15        9.24      8.51 o
   1   6   8       14.52       19.98     11.01 o
   3   4   7        8.44        5.85     10.51 o
   4  -5   1       86.67       72.67     11.39 o
   4   0   4       12.99        8.93     16.05 o
   6  -6   5        2.25       -5.74     14.05 o
   6  -4   6        2.25        2.08     15.13 o
  -6  -8  -2        4.66        5.66     16.59 o
  -6   3   6        0.32        8.24     12.70 o
  -6   4   8        6.82        4.58     11.24 o
  -4   4   5       21.11       16.67      9.20 o
  -2   6   7       15.85        7.31      8.85 o
  -1   6   7      115.26      122.71      9.55 o
   1 -11  -3      118.85      103.08      9.85 o
   1 -10  -3        0.65       -6.08      8.78 o
   1  -9  -3        2.59       -3.27      8.51 o
   1   5   6       28.74       25.10      9.20 o
   1   7  10       48.31       40.38     11.78 o
   2  -4  -1       54.06       44.53      8.97 o
   2   2   3     1158.92      930.74     28.83 o
   3   6  11        1.79       -8.28     12.39 o
   4  -3   2        3.41       -1.62     12.39 o
  -4  -7  -3      231.87      229.17     14.43 o
  -4   7  11       40.18       48.96     11.62 o
  -2   5   5      284.60      270.82     10.62 o
  -1   5   5      163.28      161.70      9.89 o
   1 -14  -2       10.82       13.74     11.43 o
   1  -5  -2      202.34      188.22     12.01 o
   1   8  13        0.05       15.09     13.43 o
   2  -2   0      132.38      103.19     11.09 o
   4 -11   1       14.09       23.75     13.78 o
   4  -6   1      140.23      147.46     11.70 o
   6  -5   6       27.07       29.48     16.28 o
   6  -3   7       12.86        7.89     15.55 o
  -6  -9  -2        3.66        3.43     17.21 o
  -6   1   3        0.00       -1.39     11.86 o
  -6   4   7        7.26       -1.77     13.28 o
  -4   5   6       25.50       14.16      9.39 o
  -4   6   8       32.96       29.45     10.12 o
  -4   7  10        4.68        1.27     13.32 o
  -1 -14  -3        6.50        9.89     11.20 o
  -1  -3  -2      167.99      136.26     12.43 o
  -1   8  11        0.02       -4.23     10.35 o
   1 -13  -2       40.89       45.03     13.05 o
   1   8  12        4.15        9.39     12.78 o
   2   3   4        9.58        7.78     11.47 o
   4 -10   1      158.07      168.43     11.32 o
   4  -9   1       29.28       14.59     12.47 o
   4  -8   1        1.17       -3.77     11.70 o
   4  -7   1       62.80       51.50      9.43 o
   6  -6   6       78.27       79.17     15.05 o
  -6 -10  -2       19.00       26.25     16.05 o
  -6   0   2      103.66       59.24     12.36 o
  -6   2   4        0.67        4.00     12.01 o
  -4 -13  -3        7.61        4.85     13.90 o
  -4   2   2      586.05      493.18     14.05 o
  -4   3   3        1.28        0.85     10.82 o
  -2  -3  -2      128.81      116.93     15.32 o
  -2   7   8       17.74        8.93      9.12 o
  -1 -13  -3        5.84        1.27     10.24 o
  -1  -6  -3       85.18      100.69      9.43 o
  -1   6   6       13.38       -0.08      8.58 o
  -1   7   8        4.39        1.39      8.93 o
   1 -12  -2       13.35       24.33     12.24 o
   1   6   7        4.59        2.81      8.89 o
   1   7   9       24.69       32.26      9.28 o
   2  -5  -1        2.54       38.88      8.62 o
   3 -12   0        8.86       12.97     10.89 o
   3   5   8        5.14       -2.16     10.93 o
   4   3   7        0.13       -1.04     16.67 o
   6  -2   8        1.55       -3.43     17.28 o
  -6   3   5        7.68        9.28     10.28 o
  -6   5   8        3.54       -3.70     14.05 o
  -4 -12  -3      178.32      212.39     14.09 o
  -4  -8  -3        3.78        5.58     11.20 o
  -4   1   1       94.28       82.33     11.32 o
  -4   4   4      105.10      111.28     11.55 o
  -4   6   7       31.46       20.78      9.78 o
  -4   7   9       44.23       31.56     10.78 o
  -1 -12  -3        0.55       -3.77      9.70 o
  -1  -7  -3       79.89       70.32     10.97 o
   1 -11  -2       18.50       18.98      9.20 o
   1  -6  -2      191.64      156.12      9.62 o
   1  -3  -1      358.73      366.74     15.63 o
   1   3   3     4407.76     3756.64     34.53 o
   1   4   4      991.14      931.39     18.32 o
   1   8  11        0.27       -7.01     12.28 o
   3 -10   0      531.50      565.54     12.39 o
   4  -4   2        4.19       12.36      8.74 o
   6  -4   7       16.12       18.90     16.01 o
   6  -1   9       13.20        5.66     21.02 o
  -7   0   3        8.29        3.27     13.32 o
  -6  -1   1       87.52       51.38     14.20 o
  -6   4   6        0.50       -4.81     12.93 o
  -4 -11  -3        4.01       12.09     10.24 o
  -4 -10  -3      127.56      139.80     12.70 o
  -4  -9  -3        0.06        2.77     11.35 o
  -2   3   2      308.37      248.57     11.32 o
  -2   4   3        0.07       13.47      9.08 o
  -1 -11  -3        4.13        6.04      9.24 o
  -1 -10  -3      456.42      500.07     13.16 o
  -1  -9  -3      171.00      182.52     11.70 o
  -1  -8  -3       95.41      106.62     10.93 o
  -1   3   2     4960.98     4389.88     32.64 o
  -1   4   3     1503.42     1499.21     19.48 o
   1 -14  -1       11.60       20.05     11.28 o
   1 -10  -2      325.96      310.96     10.47 o
   1  -9  -2       12.22        7.97      8.54 o
   1  -8  -2        1.02        7.35      8.31 o
   1  -7  -2        6.05       -1.31      8.16 o
   1   2   2     2414.55     2044.12     34.83 o
   4 -11   2        4.56       -5.12     11.43 o
   4 -10   2      105.12       98.81     13.55 o
   4  -2   3      382.76      309.16     13.63 o
   6  -5   7       12.92       10.58     16.51 o
  -4   5   5       82.26       72.52      9.58 o
  -4   7   8        5.07        1.31     12.55 o
  -2   2   1      598.82      521.47     16.63 o
  -2   5   4       40.49       34.03      8.89 o
  -1 -14  -2       16.60       16.20     11.05 o
  -1   5   4      418.15      393.30     11.55 o
  -1   7   7        0.07       -7.70      8.62 o
  -1   8   9        0.53       -4.54      9.47 o
   1 -13  -1       35.67       46.42     10.66 o
   1  -1   0        0.15        0.46     13.63 o
   1   5   5      778.46      723.39     14.28 o
   1   7   8        0.37       -7.85      8.89 o
   1   8  10        0.31       -2.23     11.89 o
   1   9  13        1.30       -8.58     13.74 o
   2  -3   0       75.16      115.32     12.12 o
   4  -9   2       16.18       19.59     12.28 o
   4  -6   2       12.01       15.97     11.09 o
   4  -5   2       37.77       28.83      9.28 o
  -6   5   7        2.87        5.00     11.16 o
  -4   0   0      165.77      129.52     13.78 o
  -4   6   6       21.27       21.02      9.51 o
  -4   8  10       17.30       14.09     11.51 o
  -1 -13  -2       17.34       21.29     12.51 o
  -1   2   1      189.58      166.32     16.97 o
  -1   9  11        0.11        6.24     10.47 o
   3 -11   1       43.18       43.84     10.58 o
   4  -8   2       83.01       73.56      9.97 o
   4  -7   2      107.58      106.16     10.16 o
   6  -3   8        2.52       -3.04     16.13 o
  -6   2   3        0.01        1.66     12.01 o
  -6   3   4        2.16        2.93     12.28 o
  -4 -13  -2        1.84       -2.62     13.97 o
  -2   8   8        6.97        1.31      9.35 o
  -1  -4  -2      448.29      399.57     15.28 o
  -1   6   5        4.26       12.12      8.51 o
   1 -14   0        8.48       19.05     11.59 o
   1 -12  -1       20.63       31.25     10.05 o
   1  -4  -1      323.72      336.83     13.78 o
   1   6   6        0.56       -2.81      8.85 o
   1   9  12        3.65        4.04     10.78 o
   3 -10   1      203.32      215.89     10.78 o
   4 -11   3       64.61       63.05     11.78 o
   6  -4   8        1.01        1.31     16.55 o
  -6   1   2       99.85       65.59     14.24 o
  -6   4   5        0.08       -6.20     10.12 o
  -4   7   7       51.71       33.02     10.35 o
  -4   8   9       24.98       27.10     11.01 o
  -2   7   6       13.72       19.90      8.89 o
  -1 -12  -2       47.34       57.20     10.01 o
   1 -11  -1        0.12       -3.73      9.31 o
   1   8   9       16.14       23.94      9.51 o
   1   9  11       14.49       14.74     12.78 o
   2  -1   1       70.41       55.04     14.13 o
   3 -12   2        0.01       -2.73     11.12 o
   4 -10   3        7.89       19.05     10.89 o
   4  -3   3       58.48       54.93     11.20 o
   6  -2   9        0.00       -3.62     18.05 o
  -6   5   6       61.38       47.57     11.09 o
  -4 -12  -2       57.61       73.71     11.01 o
  -4  -5  -2       16.05       14.40     14.05 o
  -4   3   2       34.88       22.32     10.78 o
  -4   4   3       12.43        7.24      8.81 o
  -4   5   4        6.60        6.12      9.16 o
  -1 -14  -1        2.07        0.69     10.97 o
  -1 -11  -2       69.79       86.18      9.74 o
   1 -13   0        5.31       -8.78     10.55 o
   1 -10  -1     1161.50     1169.15     13.74 o
   1  -5  -1      629.29      604.49     14.47 o
   1   7   7        0.18       -2.93      8.85 o
   4  -9   3        2.25        8.93     10.32 o
  -6  -2   0       15.55       13.32     17.90 o
  -6   6   7       28.96       22.94     14.28 o
  -4 -11  -2        8.52       17.09     12.43 o
  -4   6   5      332.29      336.41     11.12 o
  -4   8   8       18.61        5.81     10.62 o
  -2   1   0     1938.18     1570.68     27.44 o
  -2   8   7       76.96       60.74      9.51 o
  -2  10  11        0.02        1.85     11.43 o
  -1 -10  -2      828.55      846.91     12.97 o
  -1  -5  -2       26.88       22.52     10.82 o
  -1   9   9       68.77       63.32     10.28 o
   1 -12   0       10.56        7.35     12.09 o
   1  -9  -1        8.45        5.93      8.54 o
   1  -8  -1       25.42       23.83      8.43 o
   1  -7  -1       19.07       23.36     10.20 o
   1  -6  -1      160.63      132.72      9.39 o
   4  -8   3        0.55        2.66      9.74 o
   4  -7   3       20.80       22.59     11.74 o
   4  -5   3      111.07      108.81     11.78 o
   4  -4   3       11.11        2.77      8.93 o
   4  -1   4       15.75        8.62     12.16 o
  -6 -10  -1        8.22       10.47     16.17 o
  -6  -6  -1      137.45      106.08     20.13 o
  -6   0   1       33.15       34.99     14.05 o
  -4 -10  -2      502.44      550.07     14.78 o
  -4   2   1      138.33      125.13     11.35 o
  -4   7   6       36.80       31.10     10.05 o
  -2   5   3       11.48      129.29      9.58 o
  -1 -13  -1        0.75        0.89     10.43 o
  -1  -9  -2      118.45      110.24      9.39 o
  -1  -6  -2      160.10      163.47     11.89 o
   1   8   8        6.99        9.58      9.31 o
   1   9  10       57.15       49.96     10.39 o
   3 -12   3        1.84        4.85     11.39 o
   4 -10   4        6.77       15.01     11.24 o
   4  -6   3      115.50      100.77      9.82 o
   6  -1  10       16.09       11.62     20.67 o
  -6  -9  -1       14.54        8.16     15.47 o
  -6   4   4       22.37       16.13     12.51 o
  -6   5   5        2.59        1.35     13.01 o
  -4 -13  -1        9.50       12.24     14.09 o
  -4  -9  -2       12.65       15.51     11.39 o
  -4  -6  -2        0.37       -3.08     12.39 o
  -4   9   9        0.35       14.93     11.39 o
  -2   4   2      174.94      180.83     10.35 o
  -2   7   5        5.44       14.47      8.70 o
  -1 -14   0       43.52       57.66     13.78 o
  -1 -12  -1       41.05       52.69     12.12 o
  -1  -8  -2      143.45      127.48      9.24 o
  -1  -7  -2        1.35       -3.54      8.51 o
  -1   5   3      115.09      110.08      9.93 o
  -1   6   4       26.87       21.59      8.85 o
   1 -13   1        4.72       -3.58     10.70 o
   1 -11   0       80.72      102.92      9.78 o
   1   5   4      352.72      315.01     13.74 o
   1  10  12        0.26       -5.93     11.28 o
   3  -9   2        5.90       20.55      9.55 o
   4  -9   4        2.46      -10.55     12.89 o
  -6  -8  -1        4.49       -0.42     16.70 o
  -6  -7  -1        5.82        2.12     16.05 o
  -6   3   3       17.28        4.97      9.74 o
  -6   6   6        0.45       -3.73     13.74 o
  -4  -8  -2        2.52        3.58     11.12 o
  -4  -7  -2      103.82       89.34     11.59 o
  -4   8   7        0.98       13.70     10.55 o
  -3  10  10       11.94        8.20     11.62 o
  -1   4   2      298.82      266.62     11.82 o
  -1   7   5      114.34      113.85      9.35 o
   1 -10   0      326.65      338.41     12.20 o
   1   6   5      105.94      109.31      9.89 o
   1   7   6       32.01       30.56     11.05 o
   1   9   9        7.89        5.12     11.70 o
   3  -8   2       63.21       55.39      9.43 o
   4  -8   4       12.13       10.66     12.39 o
  -7   3   4       10.77        6.31     11.24 o
  -6   2   2       26.37       21.40     12.16 o
  -4 -12  -1        0.01        0.54     13.01 o
  -4   5   3       77.09       61.43     11.43 o
  -4   6   4      131.23      107.62     10.01 o
  -4   9   8       14.13       13.05     11.12 o
  -2   3   1        0.03       41.92     11.86 o
  -1 -11  -1      176.36      188.18     10.16 o
  -1   8   6        2.77        0.81      8.74 o
   1 -12   1        1.91       10.47     10.01 o
   1  -2   0     1673.04     1270.11     23.36 o
   1   4   3     1219.49     1092.25     18.67 o
   2  -2   1      683.72      549.72     17.44 o
   3  -7   2        0.00        3.70      8.70 o
   4 -10   5        5.51        7.47     11.47 o
   4  -2   4      198.71      189.57     13.86 o
  -4   4   2        0.32        0.50     10.70 o
  -4   7   5       14.83        7.16      9.55 o
  -1 -13   0        6.42       15.47     10.51 o
  -1   1   0        0.15        0.85     17.90 o
   1 -13   2        0.19       -8.35     13.55 o
   1  -9   0        1.11       -2.19      8.58 o
   1   8   7        5.06        3.16      9.24 o
   3  -5   2        2.48       -8.54      8.54 o
   4  -9   5        8.01       16.05     13.47 o
   4  -7   4        1.53       -2.73      9.62 o
   4  -6   4       79.97       99.69     11.86 o
  -4 -11  -1      129.77      136.29     13.13 o
  -4   1   0       16.91       13.59     10.70 o
  -4   8   6       27.74       18.21     10.20 o
  -2  11  10        0.70       -0.27     11.51 o
  -1 -14   1        9.54       13.13     11.28 o
  -1 -10  -1      473.43      476.32     11.51 o
   1 -11   1       32.25       39.49      9.58 o
   1  -8   0       88.75       88.64      8.85 o
   1   9   8      306.34      266.74     13.05 o
   1  10  10       13.04       12.51     10.32 o
   3  -9   3        0.96       12.43      9.51 o
   4  -5   4       66.86       81.02     11.59 o
   4  -4   4        0.00        9.93     10.93 o
   4  -3   4       11.73       12.97     10.89 o
  -7  -1   1        0.55        4.58     16.44 o
  -7   1   2       17.79        7.01     13.09 o
  -6   1   1        0.45       -0.96     13.47 o
  -6   4   3        1.50        8.85     12.32 o
  -6   5   4        1.52        1.96     10.43 o
  -6   6   5       24.02        6.47     11.16 o
  -6   7   6        0.88       -7.01     14.51 o
  -4 -13   0       16.17       10.74     11.59 o
  -4   3   1        3.08        5.47     10.66 o
  -4   9   7       50.51       18.05     11.09 o
  -2   6   3      284.46      273.98     10.32 o
  -2   8   5       36.47       16.24      9.01 o
  -1 -12   0       12.66       24.60      9.89 o
  -1  -9  -1       21.68       29.64      8.81 o
  -1   3   1      358.73      314.20     13.74 o
   1 -12   2       16.39       21.59     12.59 o
   1  -7   0        3.97        8.58      8.31 o
   4  -8   5        0.02       -7.54     10.35 o
   4   4   7        0.38        1.42     15.59 o
  -4 -10  -1       13.40       10.55     11.78 o
  -2   5   2       42.30       82.72      9.39 o
  -2   9   6        0.62       41.26      9.35 o
  -1 -13   1       23.17       30.37     10.74 o
  -1  -2  -1      621.73      473.55     22.13 o
  -1   7   4      226.85      200.61      9.85 o
   1 -13   3       28.55       32.91     11.24 o
   1 -10   1      166.60      156.73      9.78 o
   1  -6   0       14.27       15.86      8.51 o
   1  -4   0     1004.18      908.15     17.17 o
   1  10   9        9.16        9.74     12.66 o
   1  11  11        0.00        4.77     11.35 o
   4  -9   6        0.08        3.81     13.70 o
  -6  -1   0       27.08       17.40     16.59 o
  -6   3   2        5.21       -3.35     12.01 o
  -4 -12   0        0.02       -7.58     13.13 o
  -4   6   3      109.10       89.88      9.66 o
  -4   7   4        0.88       -0.58      9.43 o
  -4   8   5        3.58        4.73      9.93 o
  -2  10   7       37.52       28.41      9.97 o
  -1 -14   2        6.83       11.70     11.47 o
  -1 -11   0       53.33       52.04      9.58 o
  -1  -8  -1        4.75       -2.46      8.39 o
  -1   9   6       38.56       38.18      9.28 o
  -1  11   9       29.13       21.48     10.89 o
   1   3   2      167.99      152.35     13.28 o
   1   6   4      124.96      121.86     11.93 o
   1   7   5       47.24       50.62      9.16 o
   1   8   6        2.90        9.85      8.93 o
   3  -7   3        0.03       -0.42      8.85 o
   4  -7   5        3.22       11.82      9.78 o
  -6 -10   0        0.02        0.35     13.78 o
  -4  -9  -1       15.97       19.59     11.12 o
  -4  -1  -1       23.92       11.70     18.05 o
  -4   5   2        2.06        0.00     10.70 o
  -4   9   6       32.20       30.06     10.66 o
  -2   2   0      132.38      123.05     13.70 o
  -1  -7  -1       87.19       74.25      9.08 o
  -1   5   2      202.34      167.09     10.51 o
  -1  10   7        0.39        6.89      9.70 o
   1 -11   2        0.02       -4.31      9.31 o
   1  -9   1       36.39       39.88      8.70 o
   1   9   7       11.28        5.20      9.43 o
   4  -8   6        6.15        8.20     12.97 o
   4  -6   5      114.68       82.41     10.08 o
   4   0   5       16.52        9.47     13.59 o
  -6   6   4       26.23       17.51     11.05 o
  -6   7   5       13.39       18.55     11.39 o
  -4 -13   1        9.84       30.98     14.05 o
  -4  10   7        6.91        7.12     11.35 o
  -2   4   1       54.06       33.64      9.16 o
  -1 -12   1        6.32       -9.93      9.93 o
  -1 -10   0      503.94      521.20     11.55 o
  -1  -6  -1       21.45       17.98      8.81 o
  -1  11   8       54.98       45.61     10.62 o
   1 -13   4       65.67       70.25     11.70 o
   1 -12   3       28.06       32.87     10.62 o
   1   5   3        6.22        2.42     11.35 o
   4  -9   7       14.78       13.86     11.47 o
   4  -5   5       55.60       57.24     11.78 o
  -6  -9   0        0.13        3.66     13.39 o
  -6   2   1       64.25       61.97     14.13 o
  -6   5   3       60.48       51.27     10.78 o
  -4 -11   0        0.12       -0.46     12.01 o
  -4  -8  -1       89.04       83.83     11.66 o
  -4   2   0       46.14       36.87     10.74 o
  -4   4   1       31.34       30.83     10.89 o
  -2   7   3       32.78       23.71      8.74 o
  -1 -13   2        1.12      -10.66     10.66 o
  -1  -5  -1       15.18       11.28      8.93 o
  -1  -3  -1      631.43      591.37     19.40 o
   1 -10   2       14.30       20.67      9.39 o
   4  -7   6       38.68       37.80     12.78 o
  -6   4   2        0.94        5.00     12.20 o
  -4   7   3       41.51       35.80     11.70 o
  -4   8   4        3.93        9.51      9.85 o
  -4   9   5        1.12        6.47     10.16 o
  -2   6   2      482.46      497.26     11.78 o
  -1 -11   1        3.56       -0.04      9.47 o
  -1  -9   0        3.18        3.70      8.85 o
  -1  -4  -1      735.35      706.88     16.24 o
  -1   4   1      323.72      297.57     14.24 o
  -1   7   3       60.47       65.32      8.81 o
  -1   8   4      105.71       89.64      9.28 o
  -1   9   5       24.05       19.82      9.01 o
  -1  10   6        0.64        3.46      9.35 o
  -1  12   9       16.14       16.82     11.47 o
   1 -11   3       33.25       49.50      9.82 o
   1  -7   1       19.80       14.93      8.31 o
   1  11   9      130.80      138.49     11.47 o
   3  -9   5        2.82        1.46     10.01 o
   4  -8   7        1.59        2.66     13.43 o
   4  -3   5        2.42        1.19     10.93 o
   4  -2   5       25.52       27.56     12.59 o
   4  -1   5      106.53       89.07     13.13 o
  -6  -8   0        0.19        3.12     15.01 o
  -6   0   0       40.29       31.99     15.24 o
  -4 -12   1       12.42        7.39     13.43 o
  -4  -7  -1       26.06       18.44     10.89 o
  -4  10   6        1.41       15.86     11.12 o
  -1 -12   2        8.62       17.67     10.16 o
  -1  11   7       71.92       75.52     10.70 o
   1 -12   4       37.17       34.76     10.70 o
   1  -9   2        3.89       -2.31      8.70 o
   1   8   5      138.03      130.64      9.78 o
   1   9   6        2.36       -4.23      9.24 o
   4  -6   6       55.48       34.14      9.93 o
  -6   6   3       11.24        6.93     13.16 o
  -6   7   4        1.63        2.12     11.20 o
  -4 -10   0        0.21       -5.85      9.51 o
  -4   6   2      136.96      121.13      9.85 o
  -1 -13   3       42.19       49.58     11.05 o
  -1  -8   0       70.49       58.47      8.85 o
  -1   2   0     1673.04     1364.45     25.90 o
  -1   6   2      191.64      157.27      9.93 o
  -1  12   8       27.49       18.90     13.63 o
   1  -6   1       61.03       39.57      8.62 o
   1   1   1      217.73      148.11     29.41 o
   1   7   4       18.48       21.59      9.01 o
   1  10   7       14.31       12.51      9.51 o
   1  12  10       18.99       12.24     11.47 o
   3  -8   5       24.78        5.43      9.74 o
   4  -7   7       27.29       34.33     13.01 o
   5   5  10        3.53        3.96     19.86 o
   5   6  11        1.02       -1.81     17.59 o
  -7   1   1        2.74       -0.73     14.93 o
  -6 -10   1       26.45       12.28     14.01 o
  -6   3   1        5.64       -2.69     14.05 o
  -4  -6  -1       37.82       39.68     12.66 o
  -2   3   0       75.16      105.46     12.47 o
  -2   5   1        2.54       31.14      8.85 o
  -2   8   3      111.40      109.62      9.55 o
  -1 -10   1        1.05       -5.04      8.85 o
   1 -12   5        0.72        3.89     11.05 o
   1 -11   4       28.52       36.95     10.28 o
   1 -10   3       23.33       30.22      9.58 o
   1  -8   2        5.13       11.16     10.28 o
   1  11   8       93.54       85.64     10.47 o
   3  -9   6       11.51       12.66     10.51 o
   4  -8   8        0.00        1.00     11.39 o
   4  -5   6      276.37      157.70     10.47 o
  -7   5   3       20.01        5.62     11.89 o
  -6  -7   0      142.77      112.93     15.43 o
  -6   5   2       13.28        9.89     12.66 o
  -4 -11   1       11.40       -7.47     12.39 o
  -4  -9   0       31.74       29.87     11.35 o
  -4   3   0       23.85       23.52     10.85 o
  -4   5   1       10.10       12.36      8.89 o
  -4   8   3        5.31      -12.01     12.01 o
  -4   9   4        4.13        0.77      9.85 o
  -4  10   5        9.46        1.62     10.89 o
  -3  11   6       28.36       16.24     11.05 o
  -2  12   7        0.79        9.24     11.20 o
  -1 -11   2        4.47        3.54      9.51 o
  -1   9   4       10.10       10.85      8.89 o
  -1  10   5       89.88       84.41      9.89 o
  -1  11   6       15.49       23.21     10.01 o
   1  -5   1      280.65      245.34     10.66 o
   1   4   2      448.29      377.17     14.13 o
   1   6   3       85.18       85.45      9.89 o
   1  12   9       12.15       12.43     10.93 o
   4  -6   7        0.72       -3.66     12.24 o
  -6   8   4        0.93        8.85     14.43 o
  -4 -12   2        1.07        1.00     13.36 o
  -4   0  -1     2180.66     1547.86     29.87 o
  -4  11   6        4.26        2.93     11.59 o
  -1 -13   4        4.80        3.35     11.12 o
  -1 -12   3        2.17       -0.96     10.20 o
  -1  -7   0      192.71      188.45      9.93 o
  -1   8   3       14.15       27.48      8.89 o
  -1  12   7        2.76       -7.85     10.70 o
   1 -12   6        2.93       -2.73     13.82 o
   1  -9   3        1.66        0.96      8.85 o
   4  -7   8       25.53       27.02     13.32 o
   4  -4   6        4.46        0.38      9.16 o
  -7   4   2        0.14       12.43     14.01 o
  -6   1   0       12.77       11.20     13.70 o
  -6   7   3       10.84       -3.46     13.66 o
  -4  -5  -1        4.00        3.19     12.39 o
  -4   7   2       17.09       17.82      9.47 o
   1 -11   5        0.52        1.42     10.28 o
   1 -10   4       14.24       19.63      9.24 o
   1  -7   2      103.85      100.46      8.81 o
   1  -4   1     1396.95     1271.96     17.59 o
   1   9   5       12.36       14.97      9.28 o
   1  11   7        0.62       -9.93      9.93 o
   2   0   2     3545.33     1894.93     41.15 o
   3  -4   4       12.96        1.00     10.58 o
   3  10   9        0.39        4.46     10.66 o
   4  -3   6       30.51       18.17     11.35 o
  -7   2   1        2.27        0.81     13.20 o
  -6  -9   1        6.65        1.46     13.36 o
  -6  -6   0       95.53       71.02     16.51 o
  -6   4   1        3.06        7.62     12.36 o
  -5   3   0      613.43      525.32     14.82 o
  -4 -10   1       19.64       14.78     11.89 o
  -4  -8   0       86.28       86.10     11.59 o
  -3  11   5       36.24       36.45     10.74 o
  -3  12   6        3.23       11.93     11.47 o
  -2   6   1       50.63       81.41      9.31 o
  -2   9   3        0.39        1.69      8.97 o
  -1 -13   5        0.44       -3.23     11.39 o
  -1 -10   2       44.44       44.42      9.05 o
   1  12   8        0.33       -3.16     10.70 o
   2  -1   2       75.73        2.12     13.51 o
   3  -6   5        6.43        6.85      8.93 o
   4  -7   9        5.01        5.50     14.05 o
   4  -5   7        0.34       -0.65      9.66 o
  -6   6   2       81.05       66.09     11.01 o
  -4 -11   2       39.90       35.30     12.74 o
  -4   4   0       34.75       25.25     11.01 o
  -4   6   1       58.81       51.08      9.39 o
  -4   9   3        3.47       10.08     10.12 o
  -4  10   4        1.12       -3.66     10.70 o
  -4  11   5       41.55       25.48     11.66 o
  -2   0  -1    27220.99    19981.54    129.37 o
  -2   4   0       32.71       28.79      9.16 o
  -1 -12   4       27.39       31.64     10.39 o
  -1 -11   3       14.65       13.66      9.78 o
  -1   3   0      208.34      166.66     13.13 o
  -1  10   4        3.66        5.35      9.20 o
  -1  11   5        0.36       -3.43      9.55 o
  -1  12   6        3.36      -10.62     10.62 o
   1 -11   6       12.87        6.27     13.13 o
   1  -8   3       68.07       53.08      8.97 o
   1  -3   1        2.39       -5.74     10.12 o
   3  -8   7       49.11       21.94     10.32 o
   3  -7   6       37.02       20.13      9.58 o
   3  -3   4      313.91      247.80     12.20 o
   4  -6   8       26.20       16.01     10.47 o
   4  -2   6       36.29       15.59     10.85 o
   5   7  11        0.00        4.16     18.24 o
  -7   5   2       61.84       49.85     14.70 o
  -6 -10   2        0.34       -5.16     14.20 o
  -6   2   0        1.15        1.73     13.70 o
  -6   8   3       26.09       18.17     14.40 o
  -5  -1  -1      135.54       87.72     20.55 o
  -5  10   4        8.30       15.32     14.55 o
  -4 -12   3        2.81       -0.31     11.12 o
  -4  -4  -1        2.38        2.42     13.82 o
  -4   1  -1      169.35      146.42     14.13 o
  -4   8   2        4.48       -1.27      9.70 o
  -1   6   1      160.63      142.07     11.66 o
  -1   9   3        2.59        2.16      8.85 o
  -1  13   7       24.10       12.32     11.51 o
   1 -10   5       48.14       52.89     10.05 o
   1  -9   4        2.99        0.73      8.97 o
   1  -6   2      291.28      268.28     10.16 o
   1   5   2       26.88       30.75      9.74 o
   1   7   3       79.89       72.17      9.55 o
   1  11   6       25.72       27.37     12.12 o
   3  -5   5       25.00       32.79     10.82 o
   4  -4   7       39.39       31.33     11.82 o
   5   6  10       10.62        4.27     18.74 o
  -7   3   1        0.12       -3.46     13.28 o
  -6  -8   1       53.72       50.54     15.05 o
  -6   5   1        8.07       -0.42     12.70 o
  -3  11   4        1.82        0.77     10.78 o
  -3  12   5        4.48       -0.81     11.43 o
  -2  11   4       10.66       24.10      9.97 o
  -2  12   5        5.87        8.01     10.62 o
  -1 -12   5        2.37       11.70     10.58 o
  -1  -9   2      115.04      113.20      9.31 o
  -1  -5   0      622.01      529.78     13.01 o
  -1   8   2        1.02        2.16      8.81 o
   1  -2   1      102.45       52.89     12.39 o
   1  12   7        1.71        8.58     10.62 o
   1  13   8        0.02       -2.89     13.90 o
   3  -2   4       13.28        5.81     10.62 o
   3  11   9       58.60       34.49     11.59 o
   4  -6   9        4.56        8.78     13.32 o
   4  -5   8        6.25        6.70     12.24 o
   4  -1   6        0.10       -1.96     12.24 o
  -8  -1   1        2.34       -0.73     26.75 o
  -6  -5   0       21.98       15.09     16.86 o
  -6   7   2        7.37        2.19     10.85 o
  -5   0  -1      128.22       97.53     16.63 o
  -5   4   0      134.99       94.30     10.05 o
  -4  -9   1        0.02        0.73      9.24 o
  -4  -7   0        5.97        9.93     10.97 o
  -4   5   0      277.73      274.82     12.55 o
  -4   7   1      108.63      103.15      9.97 o
  -4  10   3       52.51       52.62     13.32 o
  -4  11   4        1.80       -3.08     11.24 o
  -3  10   3        0.53      -10.01     10.01 o
  -1 -11   4       69.39       68.98     10.01 o
  -1 -10   3        2.98        1.15      9.20 o
  -1  11   4        8.09       16.20     11.66 o
  -1  12   5        0.84       10.20     10.39 o
   1 -11   7        0.06       11.89     10.78 o
   1  -7   3       48.82       50.77      8.54 o
   3  -7   7       95.61       71.94     10.28 o
   3  -6   6       19.06       18.32      9.31 o
   5  -3  11        1.06       -2.12     14.66 o
   5   1   9       10.16        5.70     17.40 o
   5   2   9       35.77       17.28     21.52 o
  -7  -8   2        6.20       -1.89     16.67 o
  -7  -6   1       14.34        5.04     17.59 o
  -7  -1   0        0.02        3.08     25.56 o
  -6   3   0        1.26        1.27     12.20 o
  -4 -12   4        6.28       13.39     11.51 o
  -4 -11   3      146.08      122.17     13.51 o
  -4 -10   2        0.07       -2.39     11.82 o
  -4   2  -1       14.45       10.74     10.47 o
  -4   9   2        6.42        2.19     12.32 o
  -2   1  -1       70.41       48.92     14.20 o
  -1   4   0     1004.18      798.83     15.55 o
  -1  10   3        0.65       -2.31      9.05 o
  -1  13   6       11.21        5.54     11.32 o
   1 -11   8        3.48      -10.85     13.86 o
   1 -10   6        9.55        3.46     10.01 o
   1  -9   5        3.03       -9.24      9.43 o
   1  -8   4        0.41        1.54      8.70 o
   1  -5   2      433.37      355.38     11.28 o
   3  -4   5      369.25      341.37     12.97 o
   4  -6  10        0.31       -5.00     13.93 o
   4  -3   7       44.37       41.49     11.93 o
   4   0   6       97.70       41.61     12.82 o
  -7   0   0        0.00        4.89     19.48 o
  -7   4   1      116.45      110.12     14.51 o
  -6  -9   2        3.92       -2.39     13.47 o
  -6   6   1        0.77       -0.23     13.01 o
  -5   1  -1        0.16        4.39     14.13 o
  -5   5   0       32.52       78.87     12.09 o
  -5   7   1       35.63       36.30     10.08 o
  -4  -3  -1      109.51       80.25     17.98 o
  -3  -3  -1       41.08       36.07     14.63 o
  -3  12   4        7.32       11.43     13.78 o
  -1   7   1       19.07       11.55      8.58 o
   1  -1   1      879.63      352.53     18.82 o
   1   6   2      160.10      154.12     10.51 o
   1  11   5        1.98        0.50      9.66 o
   1  12   6        4.08       -4.04     10.05 o
   1  13   7        0.00      -13.78     13.78 o
   3  -7   8       42.52       53.73     12.74 o
   3  -1   4       48.56       19.09     10.89 o
   4  -5   9       38.31       33.56     12.82 o
   4  -4   8       11.68        7.70     12.01 o
   4   1   6        0.45        2.04     15.97 o
   5  -1  10       16.62        1.58     15.13 o
  -6 -10   3       17.03       12.82     14.36 o
  -6  -7   1        5.03       -1.00     14.55 o
  -6   8   2        4.38        6.12     11.70 o
  -4  -8   1       26.09       25.83     11.24 o
  -4   6   0      189.45      176.40     11.89 o
  -4   8   1       36.26       32.52      9.97 o
  -3  11   3        1.26        9.28     10.55 o
  -2   2  -1      683.72      528.36     17.47 o
  -2   8   1       12.22       12.47      9.01 o
  -2  11   3        0.13       15.09      9.93 o
  -1 -11   5       66.93       55.46     10.24 o
  -1  -4   0      100.23       67.47     10.62 o
  -1   9   2       12.22       17.24      9.05 o
   1 -10   7       14.13       21.32     10.47 o
   1  -6   3        0.79        1.08     10.20 o
   1  10   4        5.79       15.01      9.28 o
   3  -8  10        0.17      -11.70     11.70 o
   3  -6   7       18.61       15.63      9.58 o
   3  -5   6       24.91       15.86      9.05 o
   3  12   9        3.54        1.08     11.82 o
   4  -2   7       76.83       70.71     13.66 o
   5  -2  11       16.79        4.77     14.09 o
   5   7  10        0.08        1.23     19.13 o
  -7   1   0       26.22       21.25     16.86 o
  -7   5   1        3.65        0.31     14.32 o
  -6   4   0        2.87       -1.77     12.32 o
  -5   2  -1       78.16       68.67     13.24 o
  -4  -6   0      276.17      246.72     12.86 o
  -4   3  -1        0.01        2.27     10.74 o
  -4  10   2       11.94        7.24     12.78 o
  -4  11   3        1.48        3.73     11.28 o
  -3  10   2       20.82       16.13     10.01 o
  -2  10   2       65.61       73.36      9.66 o
  -1  -6   1       20.75       15.24      8.62 o
  -1   5   0      112.30       95.38     10.20 o
  -1  11   3      118.85      124.25     12.09 o
  -1  12   4        1.79       -0.27     10.08 o
  -1  13   5        5.34       -2.16     11.20 o
   1  -9   6       92.95       85.76     10.08 o
   1  -4   2       25.20       12.47      9.01 o
   1   3   1      631.43      602.95     20.09 o
   3  -3   5      307.19      222.40     12.20 o
   4  -5  10      124.95      147.50     14.36 o
  -6   7   1       10.63        7.54     13.70 o
  -4 -11   4      106.24       81.72     11.12 o
  -4 -10   3       56.22       42.22     12.47 o
  -4  -9   2        1.74       -0.27      9.51 o
  -1 -11   6       10.04        7.01     10.39 o
  -1   8   1       25.42       27.60      8.85 o
   1 -10   8       33.32       26.67     10.93 o
   1  -8   5        2.83        4.12      8.97 o
   1  -7   4       23.90       12.05      8.47 o
   1   7   2        1.35       -3.19      8.93 o
   1   9   3      171.00      177.17      9.97 o
   1  13   6        7.57       18.55     13.51 o
   3  -7   9        9.81        1.92     10.55 o
   3   0   4       41.69       24.25     14.05 o
   4  -4   9        0.10       -0.73     12.51 o
   4  -3   8       22.39       18.51     12.01 o
   5   0  10       19.24        2.19     14.82 o
  -7  -7   2       58.94       38.88     16.55 o
  -7  -5   1        2.23       -0.27     17.01 o
  -7   2   0        2.81        0.69     15.36 o
  -6  -8   2       34.16       29.60     13.20 o
  -6  -4   0      181.42      146.23     19.78 o
  -6   5   0        1.21        3.54     12.66 o
  -5   3  -1       26.55       36.49     13.20 o
  -4   4  -1        4.23       -1.73     10.85 o
  -4   7   0       16.69       12.05      9.43 o
  -4   9   1       66.97       74.13     10.28 o
  -3  12   3        0.24       -8.08     11.09 o
  -2   3  -1      205.40      236.72     11.86 o
  -2   9   1        0.51       35.57     10.08 o
  -2  12   3       44.95       47.96     10.74 o
  -1   6   0       14.27        9.39     10.85 o
  -1  10   2      325.96      301.61     10.58 o
   1 -10   9        0.86        6.39     13.82 o
   1  -9   7       29.20       17.09     12.39 o
   1   4   1      735.35      689.33     18.17 o
   1  11   4      120.16      128.83     12.20 o
   1  12   5        2.89        0.27     10.05 o
   3  -7  10       10.53        0.23     13.55 o
   3  -6   8       47.87       35.76      9.97 o
   3  -5   7        2.82        7.12     11.28 o
   3  -4   6        1.85       -8.28     10.78 o
   3  12   8        0.00        0.42     11.24 o
   4  -5  11      225.96      147.84     15.47 o
   5  -1  11        0.14       -4.85     13.74 o
  -6  -9   3       30.70       31.68     13.90 o
  -4  11   2       33.02       36.64     13.78 o
  -3  11   2       15.81       17.09     10.51 o
  -2  11   2      202.81      218.55     10.55 o
  -1 -11   7        0.33        2.96     10.66 o
  -1  -9   4        0.08        3.58      8.85 o
  -1  12   3       33.99       41.15     12.59 o
  -1  13   4       12.62       22.79     10.74 o
   1  -5   3       32.57       28.64     10.39 o
   1   0   1      148.95       63.62     24.36 o
   4  -4  10        0.00        6.85     13.16 o
   4  -1   7       30.36       13.70     11.09 o
   5   8  10        7.34        1.96     17.94 o
  -7   3   0       11.68        8.51     13.32 o
  -6  -6   1       43.88       35.68     14.47 o
  -6   6   0       98.70       78.29     13.55 o
  -6   8   1        2.78       -1.66     11.66 o
  -5   4  -1        0.71        6.47     11.47 o
  -5   7   0       20.71       25.44     10.05 o
  -4 -11   5       25.80       20.59     11.12 o
  -4  -7   1       45.30       44.73     11.20 o
  -4   5  -1       86.67       77.71     11.55 o
  -2   4  -1      158.53      127.98     10.08 o
  -1  -3   0     1945.13     1672.37     24.90 o
  -1   9   1        8.45       16.51      8.85 o
   1  -9   8       39.22       42.15     12.70 o
   1  -8   6       10.52        6.20      9.12 o
   1  -7   5        9.03        4.23     10.51 o
   1  -6   4        6.45       -6.74     10.08 o
   1   5   1       15.18       13.55     11.62 o
   1   8   2      143.45      136.45      9.66 o
   1  10   3      456.42      471.78     11.78 o
   3  -6   9        1.46        2.16     10.35 o
   3  -2   5      126.79       74.67     11.09 o
   4  -3   9        0.85       -8.51     12.16 o
   4  -2   8       13.71        5.04     13.78 o
   5   1  10        1.02        1.46     16.40 o
  -7   4   0        0.27       -1.96     15.78 o
  -4 -10   4      166.23      128.13     11.09 o
  -4  -9   3       38.12       31.99     11.89 o
  -4  -8   2       29.41       18.51     11.20 o
  -4  -5   0        0.32        2.54     12.24 o
  -4   8   0       65.08       57.66     10.08 o
  -4  10   1        4.57        6.43     10.58 o
  -2   8   0       25.80       23.79      8.93 o
  -2  13   3       14.77       13.32     11.35 o
  -1 -11   8        0.68       10.35     11.20 o
  -1 -10   6        2.87        7.08      9.66 o
  -1  -5   1     1017.70      914.80     15.17 o
  -1   7   0        3.97       12.66      8.66 o
  -1  11   2       18.50       17.09      9.43 o
   1  -3   2     2890.99     2306.35     23.94 o
   1  12   4        0.06        0.35     12.16 o
   1  13   5       18.24       28.94     10.85 o
   1  14   6        1.23        8.97     11.55 o
   3  -5   8        1.20       -8.12     11.62 o
   3  12   7        0.58       12.66     13.47 o
   4  -4  11        8.58       14.36     13.78 o
   5   0  11        0.24       -1.39     15.86 o
  -4 -11   6       13.50        7.20     11.43 o
  -4   6  -1      140.23      150.31     11.97 o
  -3  12   2        2.61       20.05     11.20 o
  -1  10   1     1161.50     1228.81     15.55 o
  -1  13   3        3.60        7.74     13.01 o
  -1  14   4        3.98        3.89     11.59 o
   1  -9   9        1.17        2.35     10.62 o
   1  -8   7        3.08        7.62      9.47 o
   1   6   1       21.45       21.29     11.20 o
   1   9   2      118.45      116.82     11.74 o
   3  -6  10        3.42       -0.77     10.66 o
   3  -4   7       56.48       53.16     11.16 o
   3  -3   6       11.18        8.04     10.85 o
  -6   7   0       62.60       52.15     11.39 o
  -4   9   0        2.62       -5.81     10.12 o
  -2 -11   8        1.24        4.66     11.32 o
  -1 -10   7        2.49       -2.08     10.01 o
  -1   8   0       88.75       92.15      9.16 o
   1  11   3        4.13       -6.47      9.51 o
  -2  -6  -1      129.60      142.72     15.01 o
   0  12   5        1.66        0.69     17.86 o
   0  10   3       72.40       47.11     17.74 o
   0   7   1       46.11       45.92     17.51 o
   2  10  11        0.86        8.01     13.74 o
   2   9   9       12.03       14.82     12.43 o
   2   8   8       44.79       49.77     14.01 o
   2   7   7       35.05       22.82     11.74 o
   2   5   6      104.83      127.06     12.05 o
   2   2   6       28.52       35.99     13.51 o
   2   0   7      657.11      806.07     16.94 o
   2  -1   8       57.10       40.84     13.66 o
   2  -2  14        3.75        5.97     15.40 o
   2  -2  13       27.16       44.38     17.98 o
   2  -2  12       55.76       30.29     17.44 o
   2  -2  11       16.28       15.43     15.97 o
   2  -2  10       45.56       39.11     14.24 o
  -7  -7  -4        1.78        8.81     16.32 o
  -7  -5  -5       14.71       13.39     15.82 o
  -5 -10  -1        4.16       12.62     15.32 o
  -5  -9  -2       24.37       19.86     15.05 o
  -5  -6  -4        7.89        5.31     13.82 o
   0  -8  10       86.05      102.81     22.29 o
   2   4   6       43.20       49.54     12.89 o
   2  10  12        3.93       -2.04     15.13 o
   0  11   4       45.87       26.67     17.51 o
   2   9  10      167.50      120.21     12.97 o
   2   3   6      603.28      890.13     15.63 o
   2  -1   9      243.06      298.84     15.74 o
  -7  -1  -6       43.73       27.83     14.90 o
  -7   0  -6       16.78       48.11     14.82 o
  -7   1  -6       43.89       29.02     16.70 o
  -5 -11   0       52.93       61.28     17.01 o
  -5  -8  -3       19.67       13.70     14.16 o
  -5  -4  -5       42.29       46.00     12.74 o
  -5   5  -5      113.28      152.15     16.70 o
  -3 -11   3       21.13       18.94     22.71 o
  -3  -9   0       42.41       50.92     18.55 o
  -3  -8  -1      453.91      530.51     18.17 o
  -3  -5  -3      636.16      825.81     17.98 o
  -2  -2  -3     1277.07     1383.23     21.86 o
   0  -8  11      130.82      144.92     22.06 o
   0  -7   6       10.59        8.89     19.05 o
   2   6   7       67.08       65.97     12.12 o
   0  13   7      160.68      102.92     20.55 o
   2   9  13        0.15        3.31     14.78 o
   2   9  12       43.89       25.17     11.59 o
   2   9  11      148.87      114.12     12.36 o
   2   8   9       27.73       24.79     11.39 o
   2   7   8       17.76       34.53     11.51 o
   2   1   7      573.25      548.45     13.82 o
   2   0  15        0.95       -9.58     19.17 o
   2   0   8      166.24      181.68     12.28 o
   2  -1  14        3.41        4.66     14.74 o
   2  -1  13       25.77       24.86     15.40 o
   2  -1  10        7.23       11.55     13.97 o
  -7  -8  -4       21.52       45.00     16.63 o
  -7  -6  -5       11.09       21.21     15.94 o
  -7  -3  -6       22.78       26.37     15.59 o
  -5   8  -4       13.61       15.32     19.90 o
  -4   4  -5      314.68      264.62     17.74 o
  -3  -7  -2      213.62      246.45     16.74 o
  -2   5  -3      566.27      383.10     20.40 o
   2  -1  11       94.62       50.11     14.59 o
   2  -1  12       62.79       74.40     15.28 o
   2   5   7      201.85      189.49     12.43 o
  -2  -5  -2      659.93      765.96     19.21 o
  -1  -9   7       71.57       43.80     29.06 o
   2   8  11       79.46       72.21     14.20 o
   2   8  10       85.42       55.97     11.09 o
   2   7   9      119.74       77.17     13.36 o
   2   6   8      386.27      518.12     13.78 o
   2   4   7       19.87       18.36     10.85 o
   2   3   7      135.64      138.41     11.35 o
   2   2   7     1510.38     1653.09     19.40 o
   2   0  14       10.74        5.50     16.09 o
   2   0   9       70.87       90.61     14.13 o
  -7  -7  -5       17.32        3.89     20.17 o
  -7  -4  -6       36.43       10.85     15.63 o
  -5 -12   1      342.30      557.46     20.55 o
  -5  -7  -4       28.06       35.26     12.97 o
  -5  -5  -5      531.70      697.91     15.55 o
  -5  -2  -6       27.52       26.90     14.28 o
  -5  -1  -6      360.80      440.41     16.55 o
  -5   0  -6      133.78      150.54     13.86 o
  -5   1  -6       88.15       81.83     13.63 o
  -5   6  -5       81.29      120.86     17.44 o
  -3 -10   1       39.65       40.38     19.40 o
   0  -4   2     1550.85     1616.02     54.43 o
   2   1   8      499.06      602.88     14.55 o
   2   1  15       22.64       21.44     17.21 o
   2   8  12       11.04        4.54     14.16 o
   2   8  13       58.32       68.59     15.43 o
  -2  -3  -3      585.63      906.68     19.44 o
  -2 -10   3       55.06       38.84     25.10 o
   0  12   6        2.23        6.43     19.63 o
   2   7  14       26.24       16.36     14.01 o
   2   7  10      350.97      233.56     13.09 o
   2   6   9      192.29      162.12     13.78 o
   2   5   8       64.29       77.02     10.62 o
   2   2  15        6.26       20.21     16.94 o
   2   2   8       95.30      112.47     13.13 o
   2   1  14       74.78       77.44     16.40 o
   2   0  13       65.62       83.52     13.47 o
   2   0  12       56.17       83.14     12.66 o
   2   0  11       20.88        3.70     12.20 o
   2   0  10      149.25      143.65     12.70 o
  -7  -5  -6       19.95       38.49     15.97 o
  -5 -10  -2      269.94      355.81     16.82 o
  -5  -9  -3       38.94       55.73     15.47 o
  -5  -3  -6       67.15       79.25     14.43 o
  -3  -6  -3      256.34      356.15     16.01 o
  -3  -4  -4      814.45      958.64     18.28 o
  -2 -11   8        4.04        3.96     35.64 o
   0  -5   3     1465.37     1492.39     40.11 o
   2   1   9      137.14      183.14     12.86 o
   2   3   8       79.86       83.18     12.97 o
   2   4   8       15.32        4.43     11.62 o
   2   7  11       28.34       40.99     13.55 o
   2   7  13       44.03       32.60     14.66 o
   0  11   5        2.92       -5.85     20.05 o
   0   8   2      630.86      711.57     21.98 o
   2   7  12       74.38       78.64     12.09 o
   2   6  14       31.37       31.87     13.59 o
   2   6  13       90.38      120.48     15.09 o
   2   6  10        5.33        9.08     11.32 o
   2   5  14        4.99       -6.70     15.36 o
   2   5   9      177.27      213.70     11.59 o
   2   4  15       13.17       20.90     14.78 o
   2   3  15        2.21      -10.70     14.70 o
   2   3  14       12.03       23.36     16.09 o
   2   2  14       20.34       -6.39     13.51 o
   2   2   9       26.96       24.90     12.62 o
   2   1  13       44.00       25.52     13.01 o
   2   1  12       64.61       26.98     12.51 o
   2   1  11       38.04       57.70     13.86 o
   2   1  10       44.12       20.94     11.55 o
  -5 -11  -1       21.77       33.29     17.28 o
  -5  -8  -4       13.68       14.40     14.70 o
  -5  -6  -5       39.57       50.04     13.01 o
  -5   4  -6       32.00       18.09     16.13 o
  -3 -12   5       10.07       10.16     34.06 o
   0  -7   7        6.97       -0.77     18.17 o
   2   2  13       79.34       60.39     15.01 o
   2   3   9      146.66      109.58     13.13 o
   2   4   9       37.16       25.56     12.36 o
   2   4  14       32.32       33.95     15.86 o
   2   6  11        0.01       -4.93     12.28 o
   2   6  12       32.04       23.90     13.70 o
  -2  -7  -1      403.99      457.00     17.55 o
  -2  -8   0      332.89      374.47     18.98 o
   2   5  13        1.75       -7.04     12.09 o
   2   5  12       32.75       26.21     10.70 o
   2   5  11      125.04      125.79     10.89 o
   2   5  10       22.42       11.78     10.58 o
   2   4  13       68.71       38.88     12.55 o
   2   4  12       15.74       35.03     12.97 o
   2   4  11       46.80       40.92     12.74 o
   2   4  10      258.09      179.60     11.86 o
   2   3  13       17.16       21.63     12.51 o
   2   3  12       36.31       33.10     13.74 o
   2   3  11      320.48      173.67     13.78 o
   2   3  10       25.33       11.93     10.85 o
   2   2  12       54.04       40.80     12.39 o
   2   2  11      101.31       62.24     11.93 o
   2   2  10       10.41       22.40     10.97 o
  -7  -3  -7       12.65       17.71     15.47 o
  -5 -12   0      194.48      293.18     19.78 o
  -5  -4  -6      143.62      148.19     13.28 o
   0  -7  12        2.11       16.17     20.02 o
  -2  -4  -3      243.41      316.32     16.86 o
  -2  -9   1      401.49      506.23     23.13 o
  -1  -9   8       73.40       39.53     25.52 o
   0  10   4        0.25        4.16     16.74 o
   0   9   3      323.49      374.78     18.05 o
   0   3   0      110.07      130.52     33.26 o
  -7  -4  -7       19.83        7.93     16.05 o
  -5  -7  -5      101.53      101.85     13.74 o
  -4   2  -6       44.25       36.10     15.24 o
  -3 -11   2      120.00      127.60     22.36 o
  -3  -9  -1        4.03        8.66     16.05 o
  -3  -8  -2      259.62      328.13     17.40 o
  -2   0  -4     1777.03     2150.23     24.40 o
  -2   1  -4        9.09       -2.42     14.13 o
  -2   2  -4       35.01       25.33     14.51 o
  -2   6  -3      481.77      373.40     20.05 o
   0  -7   8      160.18      174.13     19.90 o
   0  -7   9       52.92       61.43     19.05 o
   0  -7  10      137.22      156.77     20.09 o
   0  -7  11        0.33        4.97     20.67 o
  -2  -6  -2      443.06      510.42     17.67 o
   0  12   8        0.42       -3.70     19.48 o
   0   6   1      812.41      988.47     27.21 o
  -7  -5  -7        3.79        0.23     16.24 o
  -5 -10  -3      249.52      312.08     17.21 o
  -5  -9  -4        7.86        9.35     15.55 o
  -5  -2  -7      108.97      142.92     15.70 o
  -5  -1  -7       67.01       66.94     15.70 o
  -5   0  -7      263.55      325.40     16.47 o
  -5   2  -7      101.67      124.63     17.67 o
  -3  -7  -3      143.83      160.89     15.36 o
  -2  -1  -4      624.04      766.42     17.74 o
  -2   3  -4      179.49      170.05     16.47 o
   0  -6   5      451.68      488.60     23.09 o
   0  11   6       44.66       37.57     17.86 o
  -5 -11  -2       41.46       64.51     15.09 o
  -5  -8  -5      103.24      107.89     15.74 o
  -5  -6  -6       19.00       29.25     15.59 o
  -5   3  -7      256.04      408.65     19.13 o
  -5   6  -6       65.39       89.95     19.28 o
  -3 -10   0       56.63       59.01     17.17 o
  -2  -2  -4      281.32      402.96     17.24 o
  -5 -12  -1       80.93       84.60     19.01 o
  -3 -12   4        4.87        2.16     30.29 o
  -2  -5  -3     1371.03     1499.94     20.05 o
   0  11   7       42.62       48.34     18.44 o
   0  10   5      140.53      136.68     17.21 o
  -5  -7  -6        8.57       11.66     15.40 o
  -2   4  -4      560.46      465.93     18.51 o
   0  -6  12        8.25        7.89     19.51 o
  -2  -3  -4      132.82      187.68     13.78 o
  -2 -10   2       20.98       15.55     22.63 o
   0  11   8      103.89       86.68     17.67 o
   0   9   4        4.48       17.32     15.90 o
   0   7   2      465.31      529.90     20.52 o
  -5 -11  -3        2.45       -3.93     17.09 o
  -5 -10  -4      242.99      329.06     15.82 o
  -5  -9  -5       13.13       11.09     15.86 o
  -5  -5  -7      119.45      112.85     14.01 o
  -4   2  -7      148.16      106.46     17.24 o
  -3 -11   1      315.45      361.73     22.90 o
  -3  -9  -2        9.87        4.27     16.44 o
  -3  -8  -3      512.29      612.19     18.86 o
   0  -6   6        0.03        4.89     16.32 o
   0  -6  11        0.53        8.97     18.24 o
  -2  -7  -2      960.79     1406.41     22.13 o
  -2  -8  -1       29.07       30.10     15.24 o
   0  10   6       23.16       25.71     16.74 o
   0   8   3      200.77      189.53     16.13 o
  -5 -12  -2       26.69       36.57     18.51 o
  -5  -8  -6       31.40       28.14     15.51 o
  -5  -1  -8       90.78      100.27     14.43 o
  -5   0  -8      177.53      265.85     16.74 o
  -3 -10  -1      660.47      785.25     22.82 o
  -3  -7  -4       77.23       83.76     15.20 o
  -3  -5  -5      216.94      216.09     14.24 o
  -2   7  -3        4.95        2.62     21.59 o
   0  -6  10      290.76      427.71     19.59 o
   0  -5  13       34.20       44.76     20.02 o
  -2  -9   0       63.64       69.94     18.28 o
  -5  -3  -8        8.27        4.85     13.78 o
  -5   2  -8       24.72       30.83     16.97 o
  -2  -4  -4      321.02      514.27     16.74 o
  -2   5  -4       34.39       38.30     15.82 o
   0  -6   7      350.62      416.81     18.24 o
   0  -6   8      353.43      433.25     18.32 o
   0  -6   9       26.89       32.02     17.05 o
   0  -4  14        5.55       -1.69     20.40 o
  -2  -6  -3     1126.05     1284.81     20.25 o
   0  10   7        2.58        2.31     16.90 o
   0   2   0     3421.02     3403.06     85.29 o
  -5 -10  -5      131.07      136.56     17.17 o
  -5  -7  -7      380.02      340.83     17.59 o
  -5  -4  -8       39.54       47.84     13.93 o
  -5   3  -8       63.02       39.61     17.13 o
  -3 -12   3       17.65       14.13     27.41 o
  -2   0  -5     1170.87      852.76     19.05 o
  -2   1  -5      474.08      427.32     17.01 o
   0  -5   4        4.97       -0.42     17.44 o
   0  -5  12       18.70       27.67     15.40 o
   0  10  11        0.07        3.66     19.71 o
   0  10   9        3.83      -10.78     16.13 o
   0  10   8        8.54        2.04     17.09 o
   0   9   5        7.05        6.54     15.36 o
   0   5   1       39.78       44.23     17.82 o
  -5 -12  -3       13.83       14.32     17.98 o
  -5 -11  -4       21.31       24.79     15.55 o
  -5  -9  -6       53.39       64.39     16.67 o
  -5  -5  -8      114.98      153.31     14.78 o
  -5   4  -8        8.72       21.21     19.01 o
  -3 -11   0      787.71      685.36     24.21 o
  -2  -1  -5      694.77      849.76     17.47 o
  -2   2  -5       80.59       62.43     14.63 o
   0  -5  11      721.04     1124.54     22.09 o
   0  -4  13       20.90        9.51     17.82 o
  -2  -5  -4      587.25      698.72     18.40 o
  -1  -8   5        5.15        2.12     28.21 o
   0  10  10        2.88        0.08     15.47 o
   0   8   4       31.14       40.34     15.36 o
   0  -2  15       14.05       14.66     17.13 o
   0  -3  14        5.26        4.77     18.17 o
  -5  -1  -9       15.15       41.26     16.59 o
  -5   0  -9       18.56       41.69     16.63 o
  -4   0  -8       52.80       32.41     15.82 o
  -4   1  -8       89.30       55.54     16.01 o
  -3  -9  -3       71.01      116.47     15.86 o
  -3  -8  -4      109.50       93.11     15.59 o
  -2  -2  -5     2112.59     3417.53     26.14 o
   0  -5  10      884.35     1189.47     21.79 o
   0   9  12       11.93       18.28     15.86 o
   0   9   6       13.38        4.54     12.59 o
   0   8  14        6.39        3.54     17.09 o
   0  -1  15        0.14        0.42     18.71 o
   0  -4  12       39.98       50.04     16.59 o
  -5  -3  -9       14.16       19.21     16.13 o
  -5  -2  -9       74.19       84.29     14.82 o
  -5   1  -9       92.41      107.73     16.82 o
  -3 -10  -2      389.57      469.08     19.09 o
  -2  -3  -5     1017.33     1530.58     19.94 o
  -2   3  -5      114.62       96.11     14.70 o
   0  -3  13       50.15       72.82     17.55 o
   0  -2  14        8.24       -3.04     17.98 o
  -2  -7  -3      425.40      669.39     18.24 o
  -2  -8  -2      418.33      640.52     19.44 o
  -2 -10   1       54.48       50.62     22.06 o
   0   9  11        0.22       11.01     15.01 o
   0   9  10       98.92      112.89     18.28 o
   0   9   9       84.38       74.94     17.36 o
   0   9   8        9.18        6.74     16.17 o
   0   9   7      192.49      189.80     14.20 o
   0   8  13        8.37        8.97     16.13 o
   0   7  14       66.78       70.59     17.28 o
   0   7   3      326.47      334.29     16.44 o
   0   6   2      904.44      818.73     22.67 o
   0   0  15       41.26       45.61     18.24 o
   0  -5   9     1190.92     1393.13     21.55 o
  -5 -11  -5       14.60       15.28     17.67 o
  -5 -10  -6        9.70       15.36     17.05 o
  -5  -7  -8      459.22      448.38     16.82 o
  -5  -4  -9       68.98       75.06     14.86 o
  -5   2  -9       72.97       78.25     17.55 o
  -3 -12   2       20.13       13.20     23.75 o
  -2   6  -4      413.75      391.99     21.40 o
   0  -5   5      382.93      480.36     20.13 o
   0  -5   8     2052.33     2556.73     27.06 o
   0  -4  11       10.73       -7.85     17.17 o
   0   5  15        0.16        1.69     18.86 o
  -2  -9  -1       27.47       26.44     17.82 o
   0   8  12      264.00      376.44     17.24 o
   0   8   5       20.58       24.52     14.59 o
   0   7  13        2.71       -1.96     19.25 o
   0   6  14        1.22       -1.46     18.28 o
   0   2  15        5.40      -11.74     18.51 o
   0   1  15        6.89       19.21     16.17 o
   0  -1  14       27.77       17.01     17.59 o
  -5 -12  -4       12.71       10.16     16.40 o
  -5  -9  -7       22.36        8.54     15.05 o
  -5  -5  -9       26.25       30.87     14.82 o
  -3 -11  -1      455.93      499.38     23.56 o
  -2  -4  -5      339.87      317.85     14.93 o
  -2   4  -5      236.35      182.98     16.24 o
   0  -5   6      204.30      264.70     16.40 o
   0  -5   7       15.03       31.29     15.59 o
   0  -3  12       40.70       58.85     16.70 o
   0  -2  13        6.67        0.77     17.05 o
  -2  -6  -4      182.63      203.46     13.66 o
   0   8  11      125.77      148.84     14.97 o
   0   8  10       16.28       18.21     17.21 o
   0   8   6      492.11      460.12     17.24 o
   0   5  14        0.44      -15.59     15.59 o
   0   0  14       64.95      102.15     16.01 o
  -5  -8  -8       91.41       61.89     15.74 o
  -5  -6  -9       33.74       17.90     16.70 o
  -3  -9  -4       40.09       34.33     15.40 o
  -3  -8  -5       11.36       14.09     15.24 o
   0  -4   3      397.30      422.93     25.25 o
   0  -4  10      164.51      206.04     16.24 o
  -1  -7  10      408.03      345.03     22.17 o
   0   8   9       40.61       32.26     13.32 o
   0   8   8        9.79        7.31     15.97 o
   0   8   7      212.83      211.24     13.59 o
   0   7  12       68.10       84.68     15.51 o
   0   7   4       89.79      109.04     14.63 o
   0   6  13        0.24        0.92     15.24 o
   0   4  14       24.90       20.67     15.67 o
   0   3  14       45.97      100.23     15.90 o
   0   2  14        0.94      -10.20     15.59 o
   0   1  14       93.52      112.66     16.09 o
   0  -1  13       41.87       37.64     14.78 o
   0  -3  11        0.01      -12.24     15.40 o
  -5 -11  -6       39.70       64.09     18.86 o
  -5 -10  -7       21.73       25.10     17.28 o
  -5  -2 -10       76.27       95.19     16.01 o
  -5  -1 -10       36.87       68.82     15.86 o
  -5   0 -10       63.42       82.99     17.59 o
  -4   1  -9       96.32       54.93     16.20 o
  -3 -12   1       68.04       61.74     24.25 o
  -3 -10  -3      311.29      335.95     17.28 o
  -2  -1  -6       83.32      118.59     13.55 o
  -2   0  -6      293.90      324.74     14.74 o
  -2   1  -6      507.59      538.44     17.24 o
   0  -4   9        1.07       -1.92     15.97 o
   0  -2  12        0.57        0.92     14.05 o
  -2  -2  -6       28.52       20.90     13.78 o
  -2  -5  -5      127.23      188.30     13.59 o
   0   7  11      117.94      133.52     14.74 o
   0   7  10      303.24      317.08     17.90 o
   0   6  12       34.14       40.38     14.86 o
   0   5  13       20.29       47.50     15.24 o
   0   4  13       50.36       73.94     16.55 o
   0   4   1      197.19      235.52     21.59 o
   0   1   0      239.65      313.70     46.73 o
   0   0  13      161.84      261.08     15.63 o
  -5 -12  -5       10.99       25.06     16.70 o
  -5  -9  -8       12.76       -3.89     17.63 o
  -5  -7  -9      156.13      175.17     16.36 o
  -5  -4 -10      124.67      130.44     16.13 o
  -5   1 -10       24.88       19.28     15.90 o
  -4   2  -9      110.54       59.81     18.17 o
  -2   2  -6      111.01      112.35     14.93 o
   0   1  13      113.67      117.70     14.78 o
  -2  -3  -6      603.28      601.57     17.67 o
  -2  -7  -4      941.04     1351.36     21.71 o
  -2  -8  -3       75.92      110.16     15.90 o
  -2 -10   0      140.94      125.09     21.13 o
   0   7   9      145.31      129.41     13.55 o
   0   7   5        2.05       -5.00     12.05 o
   0   6  11      426.06      565.62     16.32 o
   0   6   3     2533.57     2553.69     29.33 o
   0   5  12       13.52       20.90     13.59 o
   0   5   2      200.83      188.49     17.82 o
   0   3  13       26.78       33.76     14.66 o
   0   2  13       90.20      101.35     14.86 o
   0  -1  12       24.38       26.71     13.86 o
   0  -2  11      102.73      128.52     15.67 o
   0  -3  10      278.45      372.36     16.24 o
   0  -4   8      376.55      422.74     16.74 o
  -5  -8  -9       48.45       54.73     17.63 o
  -5  -5 -10        3.99        7.31     15.55 o
  -3 -11  -2       60.39       50.08     18.28 o
  -2   5  -5      271.84      226.09     18.44 o
   0   0  12       15.71       17.09     15.82 o
  -2  -9  -2      568.50      451.38     19.94 o
  -1  -6  11       26.15       15.86     17.17 o
   0   7   8       68.29       69.51     13.09 o
   0   7   7        2.97       15.70     12.32 o
   0   7   6       42.63       34.95     11.82 o
   0   6  10      243.50      297.22     14.55 o
   0   5  11        5.96        4.16     15.17 o
   0   4  12       15.49       11.39     13.90 o
   0   3  12        0.26        8.51     15.20 o
   0   1  12        5.69       -1.12     15.67 o
   0  -4   7      190.00      193.18     14.90 o
  -5 -11  -7        6.89       22.29     19.67 o
  -5  -6 -10       23.68       28.94     15.94 o
  -3 -12   0        7.03        4.23     22.63 o
  -3 -10  -4      638.13      680.86     19.78 o
  -3  -9  -5       51.99       44.11     15.82 o
  -2  -6  -5      892.72     1235.20     19.78 o
  -2  -4  -6       43.20       47.04     14.13 o
  -2   3  -6       32.76       14.97     14.20 o
  -2   8  -3      249.91      232.64     30.41 o
   0  -4   4      721.87      898.52     24.52 o
   0  -4   6       15.73       27.02     14.63 o
   0  -3   9       52.03       51.46     14.66 o
   0  -1  11       11.25       18.36     15.28 o
[truncated: 137,057 more chars]
